# Supplementary material for: Whole-exome and whole-transcriptome sequencing of canine mammary gland tumors
Source: Sci Data. 2019 Aug 14;6:147. doi: 10.1038/s41597-019-0149-8 (PMC6694171; doi:10.1038/s41597-019-0149-8)
Supplement: Supplementary file 1 — Download metadata file [file 41597_2019_149_MOESM1_ESM.zip]

Archive with 4 entries (4 files):
- a_Kim586A_wes.txt
- s_Kim586A_study.txt
- a_Kim586A_rna.txt
- i_Investigation.txt
