# Supplementary material for: Whole-exome and whole-transcriptome sequencing of canine mammary gland tumors
Source: Sci Data. 2019 Aug 14;6:147. doi: 10.1038/s41597-019-0149-8 (PMC6694171; doi:10.1038/s41597-019-0149-8)
Supplement: Supplementary file 1 — Download metadata file [file 41597_2019_149_MOESM1_ESM.zip › a_Kim586A_wes.txt]

Sample Name	Protocol REF	Parameter Value[instrument]	Parameter Value[manufacturer]	Assay Name	Raw Data File	Comment[Data Repository]	Comment[Data Record Accession]	Comment[Data Record URI]	Protocol REF	Derived Data File	Comment[Data Repository]	Comment[Data Record Accession]	Comment[Data Record URI]	Factor Value[experimental condition]
CMT-002	Whole exome sequencing	HiSeq 2500	Illumina	SRR7780922	SRX4635966	NCBI Sequence Read Archive	SRP159481	https://identifiers.org/ncbi/insdc.sra:SRP159481	Additional data and metadata	Whole-exome and whole-transcriptome sequencing of canine mammary gland tumors	figshare	doi:10.6084/m9.figshare.c.4543784.v1	https://doi.org/10.6084/m9.figshare.c.4543784.v1	normal
CMT-002	Whole exome sequencing	HiSeq 2500	Illumina	SRR7780923	SRX4635965	NCBI Sequence Read Archive	SRP159481	https://identifiers.org/ncbi/insdc.sra:SRP159481	Additional data and metadata	Whole-exome and whole-transcriptome sequencing of canine mammary gland tumors	figshare	doi:10.6084/m9.figshare.c.4543784.v1	https://doi.org/10.6084/m9.figshare.c.4543784.v1	tumor
CMT-003	Whole exome sequencing	HiSeq 2500	Illumina	SRR7780924	SRX4635964	NCBI Sequence Read Archive	SRP159481	https://identifiers.org/ncbi/insdc.sra:SRP159481	Additional data and metadata	Whole-exome and whole-transcriptome sequencing of canine mammary gland tumors	figshare	doi:10.6084/m9.figshare.c.4543784.v1	https://doi.org/10.6084/m9.figshare.c.4543784.v1	normal
CMT-003	Whole exome sequencing	HiSeq 2500	Illumina	SRR7780925	SRX4635963	NCBI Sequence Read Archive	SRP159481	https://identifiers.org/ncbi/insdc.sra:SRP159481	Additional data and metadata	Whole-exome and whole-transcriptome sequencing of canine mammary gland tumors	figshare	doi:10.6084/m9.figshare.c.4543784.v1	https://doi.org/10.6084/m9.figshare.c.4543784.v1	tumor
CMT-008	Whole exome sequencing	HiSeq 2500	Illumina	SRR7780918	SRX4635970	NCBI Sequence Read Archive	SRP159481	https://identifiers.org/ncbi/insdc.sra:SRP159481	Additional data and metadata	Whole-exome and whole-transcriptome sequencing of canine mammary gland tumors	figshare	doi:10.6084/m9.figshare.c.4543784.v1	https://doi.org/10.6084/m9.figshare.c.4543784.v1	normal
CMT-008	Whole exome sequencing	HiSeq 2500	Illumina	SRR7780919	SRX4635969	NCBI Sequence Read Archive	SRP159481	https://identifiers.org/ncbi/insdc.sra:SRP159481	Additional data and metadata	Whole-exome and whole-transcriptome sequencing of canine mammary gland tumors	figshare	doi:10.6084/m9.figshare.c.4543784.v1	https://doi.org/10.6084/m9.figshare.c.4543784.v1	tumor
CMT-009	Whole exome sequencing	HiSeq 2500	Illumina	SRR7780920	SRX4635968	NCBI Sequence Read Archive	SRP159481	https://identifiers.org/ncbi/insdc.sra:SRP159481	Additional data and metadata	Whole-exome and whole-transcriptome sequencing of canine mammary gland tumors	figshare	doi:10.6084/m9.figshare.c.4543784.v1	https://doi.org/10.6084/m9.figshare.c.4543784.v1	normal
CMT-009	Whole exome sequencing	HiSeq 2500	Illumina	SRR7780921	SRX4635967	NCBI Sequence Read Archive	SRP159481	https://identifiers.org/ncbi/insdc.sra:SRP159481	Additional data and metadata	Whole-exome and whole-transcriptome sequencing of canine mammary gland tumors	figshare	doi:10.6084/m9.figshare.c.4543784.v1	https://doi.org/10.6084/m9.figshare.c.4543784.v1	tumor
CMT-013	Whole exome sequencing	HiSeq 2500	Illumina	SRR7780926	SRX4635962	NCBI Sequence Read Archive	SRP159481	https://identifiers.org/ncbi/insdc.sra:SRP159481	Additional data and metadata	Whole-exome and whole-transcriptome sequencing of canine mammary gland tumors	figshare	doi:10.6084/m9.figshare.c.4543784.v1	https://doi.org/10.6084/m9.figshare.c.4543784.v1	normal
CMT-013	Whole exome sequencing	HiSeq 2500	Illumina	SRR7780927	SRX4635961	NCBI Sequence Read Archive	SRP159481	https://identifiers.org/ncbi/insdc.sra:SRP159481	Additional data and metadata	Whole-exome and whole-transcriptome sequencing of canine mammary gland tumors	figshare	doi:10.6084/m9.figshare.c.4543784.v1	https://doi.org/10.6084/m9.figshare.c.4543784.v1	tumor
CMT-017	Whole exome sequencing	HiSeq 2500	Illumina	SRR7780822	SRX4636066	NCBI Sequence Read Archive	SRP159481	https://identifiers.org/ncbi/insdc.sra:SRP159481	Additional data and metadata	Whole-exome and whole-transcriptome sequencing of canine mammary gland tumors	figshare	doi:10.6084/m9.figshare.c.4543784.v1	https://doi.org/10.6084/m9.figshare.c.4543784.v1	normal
CMT-017	Whole exome sequencing	HiSeq 2500	Illumina	SRR7780823	SRX4636065	NCBI Sequence Read Archive	SRP159481	https://identifiers.org/ncbi/insdc.sra:SRP159481	Additional data and metadata	Whole-exome and whole-transcriptome sequencing of canine mammary gland tumors	figshare	doi:10.6084/m9.figshare.c.4543784.v1	https://doi.org/10.6084/m9.figshare.c.4543784.v1	tumor
CMT-021	Whole exome sequencing	HiSeq 2500	Illumina	SRR7780824	SRX4636064	NCBI Sequence Read Archive	SRP159481	https://identifiers.org/ncbi/insdc.sra:SRP159481	Additional data and metadata	Whole-exome and whole-transcriptome sequencing of canine mammary gland tumors	figshare	doi:10.6084/m9.figshare.c.4543784.v1	https://doi.org/10.6084/m9.figshare.c.4543784.v1	normal
CMT-021	Whole exome sequencing	HiSeq 2500	Illumina	SRR7780825	SRX4636063	NCBI Sequence Read Archive	SRP159481	https://identifiers.org/ncbi/insdc.sra:SRP159481	Additional data and metadata	Whole-exome and whole-transcriptome sequencing of canine mammary gland tumors	figshare	doi:10.6084/m9.figshare.c.4543784.v1	https://doi.org/10.6084/m9.figshare.c.4543784.v1	tumor
CMT-024	Whole exome sequencing	HiSeq 2500	Illumina	SRR7780826	SRX4636062	NCBI Sequence Read Archive	SRP159481	https://identifiers.org/ncbi/insdc.sra:SRP159481	Additional data and metadata	Whole-exome and whole-transcriptome sequencing of canine mammary gland tumors	figshare	doi:10.6084/m9.figshare.c.4543784.v1	https://doi.org/10.6084/m9.figshare.c.4543784.v1	normal
CMT-024	Whole exome sequencing	HiSeq 2500	Illumina	SRR7780827	SRX4636061	NCBI Sequence Read Archive	SRP159481	https://identifiers.org/ncbi/insdc.sra:SRP159481	Additional data and metadata	Whole-exome and whole-transcriptome sequencing of canine mammary gland tumors	figshare	doi:10.6084/m9.figshare.c.4543784.v1	https://doi.org/10.6084/m9.figshare.c.4543784.v1	tumor
CMT-026	Whole exome sequencing	HiSeq 2500	Illumina	SRR7780828	SRX4636060	NCBI Sequence Read Archive	SRP159481	https://identifiers.org/ncbi/insdc.sra:SRP159481	Additional data and metadata	Whole-exome and whole-transcriptome sequencing of canine mammary gland tumors	figshare	doi:10.6084/m9.figshare.c.4543784.v1	https://doi.org/10.6084/m9.figshare.c.4543784.v1	normal
CMT-026	Whole exome sequencing	HiSeq 2500	Illumina	SRR7780829	SRX4636059	NCBI Sequence Read Archive	SRP159481	https://identifiers.org/ncbi/insdc.sra:SRP159481	Additional data and metadata	Whole-exome and whole-transcriptome sequencing of canine mammary gland tumors	figshare	doi:10.6084/m9.figshare.c.4543784.v1	https://doi.org/10.6084/m9.figshare.c.4543784.v1	tumor
CMT-030	Whole exome sequencing	HiSeq 2500	Illumina	SRR7780830	SRX4636058	NCBI Sequence Read Archive	SRP159481	https://identifiers.org/ncbi/insdc.sra:SRP159481	Additional data and metadata	Whole-exome and whole-transcriptome sequencing of canine mammary gland tumors	figshare	doi:10.6084/m9.figshare.c.4543784.v1	https://doi.org/10.6084/m9.figshare.c.4543784.v1	normal
CMT-030	Whole exome sequencing	HiSeq 2500	Illumina	SRR7780831	SRX4636057	NCBI Sequence Read Archive	SRP159481	https://identifiers.org/ncbi/insdc.sra:SRP159481	Additional data and metadata	Whole-exome and whole-transcriptome sequencing of canine mammary gland tumors	figshare	doi:10.6084/m9.figshare.c.4543784.v1	https://doi.org/10.6084/m9.figshare.c.4543784.v1	tumor
CMT-031	Whole exome sequencing	HiSeq 2500	Illumina	SRR7780935	SRX4635953	NCBI Sequence Read Archive	SRP159481	https://identifiers.org/ncbi/insdc.sra:SRP159481	Additional data and metadata	Whole-exome and whole-transcriptome sequencing of canine mammary gland tumors	figshare	doi:10.6084/m9.figshare.c.4543784.v1	https://doi.org/10.6084/m9.figshare.c.4543784.v1	normal
CMT-031	Whole exome sequencing	HiSeq 2500	Illumina	SRR7780934	SRX4635954	NCBI Sequence Read Archive	SRP159481	https://identifiers.org/ncbi/insdc.sra:SRP159481	Additional data and metadata	Whole-exome and whole-transcriptome sequencing of canine mammary gland tumors	figshare	doi:10.6084/m9.figshare.c.4543784.v1	https://doi.org/10.6084/m9.figshare.c.4543784.v1	tumor
CMT-033	Whole exome sequencing	HiSeq 2500	Illumina	SRR7780937	SRX4635951	NCBI Sequence Read Archive	SRP159481	https://identifiers.org/ncbi/insdc.sra:SRP159481	Additional data and metadata	Whole-exome and whole-transcriptome sequencing of canine mammary gland tumors	figshare	doi:10.6084/m9.figshare.c.4543784.v1	https://doi.org/10.6084/m9.figshare.c.4543784.v1	normal
CMT-033	Whole exome sequencing	HiSeq 2500	Illumina	SRR7780936	SRX4635952	NCBI Sequence Read Archive	SRP159481	https://identifiers.org/ncbi/insdc.sra:SRP159481	Additional data and metadata	Whole-exome and whole-transcriptome sequencing of canine mammary gland tumors	figshare	doi:10.6084/m9.figshare.c.4543784.v1	https://doi.org/10.6084/m9.figshare.c.4543784.v1	tumor
CMT-043	Whole exome sequencing	HiSeq 2500	Illumina	SRR7780931	SRX4635957	NCBI Sequence Read Archive	SRP159481	https://identifiers.org/ncbi/insdc.sra:SRP159481	Additional data and metadata	Whole-exome and whole-transcriptome sequencing of canine mammary gland tumors	figshare	doi:10.6084/m9.figshare.c.4543784.v1	https://doi.org/10.6084/m9.figshare.c.4543784.v1	normal
CMT-043	Whole exome sequencing	HiSeq 2500	Illumina	SRR7780930	SRX4635958	NCBI Sequence Read Archive	SRP159481	https://identifiers.org/ncbi/insdc.sra:SRP159481	Additional data and metadata	Whole-exome and whole-transcriptome sequencing of canine mammary gland tumors	figshare	doi:10.6084/m9.figshare.c.4543784.v1	https://doi.org/10.6084/m9.figshare.c.4543784.v1	tumor
CMT-048	Whole exome sequencing	HiSeq 2500	Illumina	SRR7780933	SRX4635955	NCBI Sequence Read Archive	SRP159481	https://identifiers.org/ncbi/insdc.sra:SRP159481	Additional data and metadata	Whole-exome and whole-transcriptome sequencing of canine mammary gland tumors	figshare	doi:10.6084/m9.figshare.c.4543784.v1	https://doi.org/10.6084/m9.figshare.c.4543784.v1	normal
CMT-048	Whole exome sequencing	HiSeq 2500	Illumina	SRR7780932	SRX4635956	NCBI Sequence Read Archive	SRP159481	https://identifiers.org/ncbi/insdc.sra:SRP159481	Additional data and metadata	Whole-exome and whole-transcriptome sequencing of canine mammary gland tumors	figshare	doi:10.6084/m9.figshare.c.4543784.v1	https://doi.org/10.6084/m9.figshare.c.4543784.v1	tumor
CMT-051	Whole exome sequencing	HiSeq 2500	Illumina	SRR7780929	SRX4635959	NCBI Sequence Read Archive	SRP159481	https://identifiers.org/ncbi/insdc.sra:SRP159481	Additional data and metadata	Whole-exome and whole-transcriptome sequencing of canine mammary gland tumors	figshare	doi:10.6084/m9.figshare.c.4543784.v1	https://doi.org/10.6084/m9.figshare.c.4543784.v1	normal
CMT-051	Whole exome sequencing	HiSeq 2500	Illumina	SRR7780928	SRX4635960	NCBI Sequence Read Archive	SRP159481	https://identifiers.org/ncbi/insdc.sra:SRP159481	Additional data and metadata	Whole-exome and whole-transcriptome sequencing of canine mammary gland tumors	figshare	doi:10.6084/m9.figshare.c.4543784.v1	https://doi.org/10.6084/m9.figshare.c.4543784.v1	tumor
CMT-053	Whole exome sequencing	HiSeq 2500	Illumina	SRR7781036	SRX4635852	NCBI Sequence Read Archive	SRP159481	https://identifiers.org/ncbi/insdc.sra:SRP159481	Additional data and metadata	Whole-exome and whole-transcriptome sequencing of canine mammary gland tumors	figshare	doi:10.6084/m9.figshare.c.4543784.v1	https://doi.org/10.6084/m9.figshare.c.4543784.v1	normal
CMT-053	Whole exome sequencing	HiSeq 2500	Illumina	SRR7781037	SRX4635851	NCBI Sequence Read Archive	SRP159481	https://identifiers.org/ncbi/insdc.sra:SRP159481	Additional data and metadata	Whole-exome and whole-transcriptome sequencing of canine mammary gland tumors	figshare	doi:10.6084/m9.figshare.c.4543784.v1	https://doi.org/10.6084/m9.figshare.c.4543784.v1	tumor
CMT-054	Whole exome sequencing	HiSeq 2500	Illumina	SRR7781034	SRX4635854	NCBI Sequence Read Archive	SRP159481	https://identifiers.org/ncbi/insdc.sra:SRP159481	Additional data and metadata	Whole-exome and whole-transcriptome sequencing of canine mammary gland tumors	figshare	doi:10.6084/m9.figshare.c.4543784.v1	https://doi.org/10.6084/m9.figshare.c.4543784.v1	normal
CMT-054	Whole exome sequencing	HiSeq 2500	Illumina	SRR7781035	SRX4635853	NCBI Sequence Read Archive	SRP159481	https://identifiers.org/ncbi/insdc.sra:SRP159481	Additional data and metadata	Whole-exome and whole-transcriptome sequencing of canine mammary gland tumors	figshare	doi:10.6084/m9.figshare.c.4543784.v1	https://doi.org/10.6084/m9.figshare.c.4543784.v1	tumor
CMT-057	Whole exome sequencing	HiSeq 2500	Illumina	SRR7781032	SRX4635856	NCBI Sequence Read Archive	SRP159481	https://identifiers.org/ncbi/insdc.sra:SRP159481	Additional data and metadata	Whole-exome and whole-transcriptome sequencing of canine mammary gland tumors	figshare	doi:10.6084/m9.figshare.c.4543784.v1	https://doi.org/10.6084/m9.figshare.c.4543784.v1	normal
CMT-057	Whole exome sequencing	HiSeq 2500	Illumina	SRR7781033	SRX4635855	NCBI Sequence Read Archive	SRP159481	https://identifiers.org/ncbi/insdc.sra:SRP159481	Additional data and metadata	Whole-exome and whole-transcriptome sequencing of canine mammary gland tumors	figshare	doi:10.6084/m9.figshare.c.4543784.v1	https://doi.org/10.6084/m9.figshare.c.4543784.v1	tumor
CMT-059	Whole exome sequencing	HiSeq 2500	Illumina	SRR7781030	SRX4635858	NCBI Sequence Read Archive	SRP159481	https://identifiers.org/ncbi/insdc.sra:SRP159481	Additional data and metadata	Whole-exome and whole-transcriptome sequencing of canine mammary gland tumors	figshare	doi:10.6084/m9.figshare.c.4543784.v1	https://doi.org/10.6084/m9.figshare.c.4543784.v1	normal
CMT-059	Whole exome sequencing	HiSeq 2500	Illumina	SRR7781031	SRX4635857	NCBI Sequence Read Archive	SRP159481	https://identifiers.org/ncbi/insdc.sra:SRP159481	Additional data and metadata	Whole-exome and whole-transcriptome sequencing of canine mammary gland tumors	figshare	doi:10.6084/m9.figshare.c.4543784.v1	https://doi.org/10.6084/m9.figshare.c.4543784.v1	tumor
CMT-060	Whole exome sequencing	HiSeq 2500	Illumina	SRR7781028	SRX4635860	NCBI Sequence Read Archive	SRP159481	https://identifiers.org/ncbi/insdc.sra:SRP159481	Additional data and metadata	Whole-exome and whole-transcriptome sequencing of canine mammary gland tumors	figshare	doi:10.6084/m9.figshare.c.4543784.v1	https://doi.org/10.6084/m9.figshare.c.4543784.v1	normal
CMT-060	Whole exome sequencing	HiSeq 2500	Illumina	SRR7781029	SRX4635859	NCBI Sequence Read Archive	SRP159481	https://identifiers.org/ncbi/insdc.sra:SRP159481	Additional data and metadata	Whole-exome and whole-transcriptome sequencing of canine mammary gland tumors	figshare	doi:10.6084/m9.figshare.c.4543784.v1	https://doi.org/10.6084/m9.figshare.c.4543784.v1	tumor
CMT-063	Whole exome sequencing	HiSeq 2500	Illumina	SRR7780761	SRX4636127	NCBI Sequence Read Archive	SRP159481	https://identifiers.org/ncbi/insdc.sra:SRP159481	Additional data and metadata	Whole-exome and whole-transcriptome sequencing of canine mammary gland tumors	figshare	doi:10.6084/m9.figshare.c.4543784.v1	https://doi.org/10.6084/m9.figshare.c.4543784.v1	normal
CMT-063	Whole exome sequencing	HiSeq 2500	Illumina	SRR7780760	SRX4636128	NCBI Sequence Read Archive	SRP159481	https://identifiers.org/ncbi/insdc.sra:SRP159481	Additional data and metadata	Whole-exome and whole-transcriptome sequencing of canine mammary gland tumors	figshare	doi:10.6084/m9.figshare.c.4543784.v1	https://doi.org/10.6084/m9.figshare.c.4543784.v1	tumor
CMT-070	Whole exome sequencing	HiSeq 2500	Illumina	SRR7780759	SRX4636129	NCBI Sequence Read Archive	SRP159481	https://identifiers.org/ncbi/insdc.sra:SRP159481	Additional data and metadata	Whole-exome and whole-transcriptome sequencing of canine mammary gland tumors	figshare	doi:10.6084/m9.figshare.c.4543784.v1	https://doi.org/10.6084/m9.figshare.c.4543784.v1	normal
CMT-070	Whole exome sequencing	HiSeq 2500	Illumina	SRR7780758	SRX4636130	NCBI Sequence Read Archive	SRP159481	https://identifiers.org/ncbi/insdc.sra:SRP159481	Additional data and metadata	Whole-exome and whole-transcriptome sequencing of canine mammary gland tumors	figshare	doi:10.6084/m9.figshare.c.4543784.v1	https://doi.org/10.6084/m9.figshare.c.4543784.v1	tumor
CMT-072	Whole exome sequencing	HiSeq 2500	Illumina	SRR7780765	SRX4636123	NCBI Sequence Read Archive	SRP159481	https://identifiers.org/ncbi/insdc.sra:SRP159481	Additional data and metadata	Whole-exome and whole-transcriptome sequencing of canine mammary gland tumors	figshare	doi:10.6084/m9.figshare.c.4543784.v1	https://doi.org/10.6084/m9.figshare.c.4543784.v1	normal
CMT-072	Whole exome sequencing	HiSeq 2500	Illumina	SRR7780764	SRX4636124	NCBI Sequence Read Archive	SRP159481	https://identifiers.org/ncbi/insdc.sra:SRP159481	Additional data and metadata	Whole-exome and whole-transcriptome sequencing of canine mammary gland tumors	figshare	doi:10.6084/m9.figshare.c.4543784.v1	https://doi.org/10.6084/m9.figshare.c.4543784.v1	tumor
CMT-074	Whole exome sequencing	HiSeq 2500	Illumina	SRR7780763	SRX4636125	NCBI Sequence Read Archive	SRP159481	https://identifiers.org/ncbi/insdc.sra:SRP159481	Additional data and metadata	Whole-exome and whole-transcriptome sequencing of canine mammary gland tumors	figshare	doi:10.6084/m9.figshare.c.4543784.v1	https://doi.org/10.6084/m9.figshare.c.4543784.v1	normal
CMT-074	Whole exome sequencing	HiSeq 2500	Illumina	SRR7780762	SRX4636126	NCBI Sequence Read Archive	SRP159481	https://identifiers.org/ncbi/insdc.sra:SRP159481	Additional data and metadata	Whole-exome and whole-transcriptome sequencing of canine mammary gland tumors	figshare	doi:10.6084/m9.figshare.c.4543784.v1	https://doi.org/10.6084/m9.figshare.c.4543784.v1	tumor
CMT-077	Whole exome sequencing	HiSeq 2500	Illumina	SRR7780757	SRX4636131	NCBI Sequence Read Archive	SRP159481	https://identifiers.org/ncbi/insdc.sra:SRP159481	Additional data and metadata	Whole-exome and whole-transcriptome sequencing of canine mammary gland tumors	figshare	doi:10.6084/m9.figshare.c.4543784.v1	https://doi.org/10.6084/m9.figshare.c.4543784.v1	normal
CMT-077	Whole exome sequencing	HiSeq 2500	Illumina	SRR7780756	SRX4636132	NCBI Sequence Read Archive	SRP159481	https://identifiers.org/ncbi/insdc.sra:SRP159481	Additional data and metadata	Whole-exome and whole-transcriptome sequencing of canine mammary gland tumors	figshare	doi:10.6084/m9.figshare.c.4543784.v1	https://doi.org/10.6084/m9.figshare.c.4543784.v1	tumor
CMT-078	Whole exome sequencing	HiSeq 2500	Illumina	SRR7780876	SRX4636012	NCBI Sequence Read Archive	SRP159481	https://identifiers.org/ncbi/insdc.sra:SRP159481	Additional data and metadata	Whole-exome and whole-transcriptome sequencing of canine mammary gland tumors	figshare	doi:10.6084/m9.figshare.c.4543784.v1	https://doi.org/10.6084/m9.figshare.c.4543784.v1	normal
CMT-078	Whole exome sequencing	HiSeq 2500	Illumina	SRR7780877	SRX4636011	NCBI Sequence Read Archive	SRP159481	https://identifiers.org/ncbi/insdc.sra:SRP159481	Additional data and metadata	Whole-exome and whole-transcriptome sequencing of canine mammary gland tumors	figshare	doi:10.6084/m9.figshare.c.4543784.v1	https://doi.org/10.6084/m9.figshare.c.4543784.v1	tumor
CMT-084	Whole exome sequencing	HiSeq 2500	Illumina	SRR7780878	SRX4636010	NCBI Sequence Read Archive	SRP159481	https://identifiers.org/ncbi/insdc.sra:SRP159481	Additional data and metadata	Whole-exome and whole-transcriptome sequencing of canine mammary gland tumors	figshare	doi:10.6084/m9.figshare.c.4543784.v1	https://doi.org/10.6084/m9.figshare.c.4543784.v1	normal
CMT-084	Whole exome sequencing	HiSeq 2500	Illumina	SRR7780879	SRX4636009	NCBI Sequence Read Archive	SRP159481	https://identifiers.org/ncbi/insdc.sra:SRP159481	Additional data and metadata	Whole-exome and whole-transcriptome sequencing of canine mammary gland tumors	figshare	doi:10.6084/m9.figshare.c.4543784.v1	https://doi.org/10.6084/m9.figshare.c.4543784.v1	tumor
CMT-091	Whole exome sequencing	HiSeq 2500	Illumina	SRR7780872	SRX4636016	NCBI Sequence Read Archive	SRP159481	https://identifiers.org/ncbi/insdc.sra:SRP159481	Additional data and metadata	Whole-exome and whole-transcriptome sequencing of canine mammary gland tumors	figshare	doi:10.6084/m9.figshare.c.4543784.v1	https://doi.org/10.6084/m9.figshare.c.4543784.v1	normal
CMT-091	Whole exome sequencing	HiSeq 2500	Illumina	SRR7780873	SRX4636015	NCBI Sequence Read Archive	SRP159481	https://identifiers.org/ncbi/insdc.sra:SRP159481	Additional data and metadata	Whole-exome and whole-transcriptome sequencing of canine mammary gland tumors	figshare	doi:10.6084/m9.figshare.c.4543784.v1	https://doi.org/10.6084/m9.figshare.c.4543784.v1	tumor
CMT-092	Whole exome sequencing	HiSeq 2500	Illumina	SRR7780874	SRX4636014	NCBI Sequence Read Archive	SRP159481	https://identifiers.org/ncbi/insdc.sra:SRP159481	Additional data and metadata	Whole-exome and whole-transcriptome sequencing of canine mammary gland tumors	figshare	doi:10.6084/m9.figshare.c.4543784.v1	https://doi.org/10.6084/m9.figshare.c.4543784.v1	normal
CMT-092	Whole exome sequencing	HiSeq 2500	Illumina	SRR7780875	SRX4636013	NCBI Sequence Read Archive	SRP159481	https://identifiers.org/ncbi/insdc.sra:SRP159481	Additional data and metadata	Whole-exome and whole-transcriptome sequencing of canine mammary gland tumors	figshare	doi:10.6084/m9.figshare.c.4543784.v1	https://doi.org/10.6084/m9.figshare.c.4543784.v1	tumor
CMT-093	Whole exome sequencing	HiSeq 2500	Illumina	SRR7780880	SRX4636008	NCBI Sequence Read Archive	SRP159481	https://identifiers.org/ncbi/insdc.sra:SRP159481	Additional data and metadata	Whole-exome and whole-transcriptome sequencing of canine mammary gland tumors	figshare	doi:10.6084/m9.figshare.c.4543784.v1	https://doi.org/10.6084/m9.figshare.c.4543784.v1	normal
CMT-093	Whole exome sequencing	HiSeq 2500	Illumina	SRR7780881	SRX4636007	NCBI Sequence Read Archive	SRP159481	https://identifiers.org/ncbi/insdc.sra:SRP159481	Additional data and metadata	Whole-exome and whole-transcriptome sequencing of canine mammary gland tumors	figshare	doi:10.6084/m9.figshare.c.4543784.v1	https://doi.org/10.6084/m9.figshare.c.4543784.v1	tumor
CMT-096	Whole exome sequencing	HiSeq 2500	Illumina	SRR7780973	SRX4635915	NCBI Sequence Read Archive	SRP159481	https://identifiers.org/ncbi/insdc.sra:SRP159481	Additional data and metadata	Whole-exome and whole-transcriptome sequencing of canine mammary gland tumors	figshare	doi:10.6084/m9.figshare.c.4543784.v1	https://doi.org/10.6084/m9.figshare.c.4543784.v1	tumor
CMT-097	Whole exome sequencing	HiSeq 2500	Illumina	SRR7780972	SRX4635916	NCBI Sequence Read Archive	SRP159481	https://identifiers.org/ncbi/insdc.sra:SRP159481	Additional data and metadata	Whole-exome and whole-transcriptome sequencing of canine mammary gland tumors	figshare	doi:10.6084/m9.figshare.c.4543784.v1	https://doi.org/10.6084/m9.figshare.c.4543784.v1	normal
CMT-097	Whole exome sequencing	HiSeq 2500	Illumina	SRR7780975	SRX4635913	NCBI Sequence Read Archive	SRP159481	https://identifiers.org/ncbi/insdc.sra:SRP159481	Additional data and metadata	Whole-exome and whole-transcriptome sequencing of canine mammary gland tumors	figshare	doi:10.6084/m9.figshare.c.4543784.v1	https://doi.org/10.6084/m9.figshare.c.4543784.v1	tumor
CMT-099	Whole exome sequencing	HiSeq 2500	Illumina	SRR7780974	SRX4635914	NCBI Sequence Read Archive	SRP159481	https://identifiers.org/ncbi/insdc.sra:SRP159481	Additional data and metadata	Whole-exome and whole-transcriptome sequencing of canine mammary gland tumors	figshare	doi:10.6084/m9.figshare.c.4543784.v1	https://doi.org/10.6084/m9.figshare.c.4543784.v1	normal
CMT-099	Whole exome sequencing	HiSeq 2500	Illumina	SRR7780977	SRX4635911	NCBI Sequence Read Archive	SRP159481	https://identifiers.org/ncbi/insdc.sra:SRP159481	Additional data and metadata	Whole-exome and whole-transcriptome sequencing of canine mammary gland tumors	figshare	doi:10.6084/m9.figshare.c.4543784.v1	https://doi.org/10.6084/m9.figshare.c.4543784.v1	tumor
CMT-100	Whole exome sequencing	HiSeq 2500	Illumina	SRR7780976	SRX4635912	NCBI Sequence Read Archive	SRP159481	https://identifiers.org/ncbi/insdc.sra:SRP159481	Additional data and metadata	Whole-exome and whole-transcriptome sequencing of canine mammary gland tumors	figshare	doi:10.6084/m9.figshare.c.4543784.v1	https://doi.org/10.6084/m9.figshare.c.4543784.v1	normal
CMT-100	Whole exome sequencing	HiSeq 2500	Illumina	SRR7780979	SRX4635909	NCBI Sequence Read Archive	SRP159481	https://identifiers.org/ncbi/insdc.sra:SRP159481	Additional data and metadata	Whole-exome and whole-transcriptome sequencing of canine mammary gland tumors	figshare	doi:10.6084/m9.figshare.c.4543784.v1	https://doi.org/10.6084/m9.figshare.c.4543784.v1	tumor
CMT-102	Whole exome sequencing	HiSeq 2500	Illumina	SRR7780978	SRX4635910	NCBI Sequence Read Archive	SRP159481	https://identifiers.org/ncbi/insdc.sra:SRP159481	Additional data and metadata	Whole-exome and whole-transcriptome sequencing of canine mammary gland tumors	figshare	doi:10.6084/m9.figshare.c.4543784.v1	https://doi.org/10.6084/m9.figshare.c.4543784.v1	normal
CMT-102	Whole exome sequencing	HiSeq 2500	Illumina	SRR7780981	SRX4635907	NCBI Sequence Read Archive	SRP159481	https://identifiers.org/ncbi/insdc.sra:SRP159481	Additional data and metadata	Whole-exome and whole-transcriptome sequencing of canine mammary gland tumors	figshare	doi:10.6084/m9.figshare.c.4543784.v1	https://doi.org/10.6084/m9.figshare.c.4543784.v1	tumor
CMT-103	Whole exome sequencing	HiSeq 2500	Illumina	SRR7780980	SRX4635908	NCBI Sequence Read Archive	SRP159481	https://identifiers.org/ncbi/insdc.sra:SRP159481	Additional data and metadata	Whole-exome and whole-transcriptome sequencing of canine mammary gland tumors	figshare	doi:10.6084/m9.figshare.c.4543784.v1	https://doi.org/10.6084/m9.figshare.c.4543784.v1	normal
CMT-103	Whole exome sequencing	HiSeq 2500	Illumina	SRR7781073	SRX4636197	NCBI Sequence Read Archive	SRP159481	https://identifiers.org/ncbi/insdc.sra:SRP159481	Additional data and metadata	Whole-exome and whole-transcriptome sequencing of canine mammary gland tumors	figshare	doi:10.6084/m9.figshare.c.4543784.v1	https://doi.org/10.6084/m9.figshare.c.4543784.v1	tumor
CMT-105	Whole exome sequencing	HiSeq 2500	Illumina	SRR7781074	SRX4636196	NCBI Sequence Read Archive	SRP159481	https://identifiers.org/ncbi/insdc.sra:SRP159481	Additional data and metadata	Whole-exome and whole-transcriptome sequencing of canine mammary gland tumors	figshare	doi:10.6084/m9.figshare.c.4543784.v1	https://doi.org/10.6084/m9.figshare.c.4543784.v1	normal
CMT-105	Whole exome sequencing	HiSeq 2500	Illumina	SRR7781071	SRX4636199	NCBI Sequence Read Archive	SRP159481	https://identifiers.org/ncbi/insdc.sra:SRP159481	Additional data and metadata	Whole-exome and whole-transcriptome sequencing of canine mammary gland tumors	figshare	doi:10.6084/m9.figshare.c.4543784.v1	https://doi.org/10.6084/m9.figshare.c.4543784.v1	tumor
CMT-106	Whole exome sequencing	HiSeq 2500	Illumina	SRR7781072	SRX4636198	NCBI Sequence Read Archive	SRP159481	https://identifiers.org/ncbi/insdc.sra:SRP159481	Additional data and metadata	Whole-exome and whole-transcriptome sequencing of canine mammary gland tumors	figshare	doi:10.6084/m9.figshare.c.4543784.v1	https://doi.org/10.6084/m9.figshare.c.4543784.v1	normal
CMT-106	Whole exome sequencing	HiSeq 2500	Illumina	SRR7781077	SRX4636193	NCBI Sequence Read Archive	SRP159481	https://identifiers.org/ncbi/insdc.sra:SRP159481	Additional data and metadata	Whole-exome and whole-transcriptome sequencing of canine mammary gland tumors	figshare	doi:10.6084/m9.figshare.c.4543784.v1	https://doi.org/10.6084/m9.figshare.c.4543784.v1	tumor
CMT-107	Whole exome sequencing	HiSeq 2500	Illumina	SRR7781078	SRX4636192	NCBI Sequence Read Archive	SRP159481	https://identifiers.org/ncbi/insdc.sra:SRP159481	Additional data and metadata	Whole-exome and whole-transcriptome sequencing of canine mammary gland tumors	figshare	doi:10.6084/m9.figshare.c.4543784.v1	https://doi.org/10.6084/m9.figshare.c.4543784.v1	normal
CMT-107	Whole exome sequencing	HiSeq 2500	Illumina	SRR7781075	SRX4636195	NCBI Sequence Read Archive	SRP159481	https://identifiers.org/ncbi/insdc.sra:SRP159481	Additional data and metadata	Whole-exome and whole-transcriptome sequencing of canine mammary gland tumors	figshare	doi:10.6084/m9.figshare.c.4543784.v1	https://doi.org/10.6084/m9.figshare.c.4543784.v1	tumor
CMT-108	Whole exome sequencing	HiSeq 2500	Illumina	SRR7781076	SRX4636194	NCBI Sequence Read Archive	SRP159481	https://identifiers.org/ncbi/insdc.sra:SRP159481	Additional data and metadata	Whole-exome and whole-transcriptome sequencing of canine mammary gland tumors	figshare	doi:10.6084/m9.figshare.c.4543784.v1	https://doi.org/10.6084/m9.figshare.c.4543784.v1	tumor
CMT-109	Whole exome sequencing	HiSeq 2500	Illumina	SRR7781079	SRX4636191	NCBI Sequence Read Archive	SRP159481	https://identifiers.org/ncbi/insdc.sra:SRP159481	Additional data and metadata	Whole-exome and whole-transcriptome sequencing of canine mammary gland tumors	figshare	doi:10.6084/m9.figshare.c.4543784.v1	https://doi.org/10.6084/m9.figshare.c.4543784.v1	normal
CMT-109	Whole exome sequencing	HiSeq 2500	Illumina	SRR7781080	SRX4636190	NCBI Sequence Read Archive	SRP159481	https://identifiers.org/ncbi/insdc.sra:SRP159481	Additional data and metadata	Whole-exome and whole-transcriptome sequencing of canine mammary gland tumors	figshare	doi:10.6084/m9.figshare.c.4543784.v1	https://doi.org/10.6084/m9.figshare.c.4543784.v1	tumor
CMT-111	Whole exome sequencing	HiSeq 2500	Illumina	SRR7780991	SRX4635897	NCBI Sequence Read Archive	SRP159481	https://identifiers.org/ncbi/insdc.sra:SRP159481	Additional data and metadata	Whole-exome and whole-transcriptome sequencing of canine mammary gland tumors	figshare	doi:10.6084/m9.figshare.c.4543784.v1	https://doi.org/10.6084/m9.figshare.c.4543784.v1	normal
CMT-111	Whole exome sequencing	HiSeq 2500	Illumina	SRR7780990	SRX4635898	NCBI Sequence Read Archive	SRP159481	https://identifiers.org/ncbi/insdc.sra:SRP159481	Additional data and metadata	Whole-exome and whole-transcriptome sequencing of canine mammary gland tumors	figshare	doi:10.6084/m9.figshare.c.4543784.v1	https://doi.org/10.6084/m9.figshare.c.4543784.v1	tumor
CMT-112	Whole exome sequencing	HiSeq 2500	Illumina	SRR7780989	SRX4635899	NCBI Sequence Read Archive	SRP159481	https://identifiers.org/ncbi/insdc.sra:SRP159481	Additional data and metadata	Whole-exome and whole-transcriptome sequencing of canine mammary gland tumors	figshare	doi:10.6084/m9.figshare.c.4543784.v1	https://doi.org/10.6084/m9.figshare.c.4543784.v1	normal
CMT-112	Whole exome sequencing	HiSeq 2500	Illumina	SRR7780988	SRX4635900	NCBI Sequence Read Archive	SRP159481	https://identifiers.org/ncbi/insdc.sra:SRP159481	Additional data and metadata	Whole-exome and whole-transcriptome sequencing of canine mammary gland tumors	figshare	doi:10.6084/m9.figshare.c.4543784.v1	https://doi.org/10.6084/m9.figshare.c.4543784.v1	tumor
CMT-114	Whole exome sequencing	HiSeq 2500	Illumina	SRR7780987	SRX4635901	NCBI Sequence Read Archive	SRP159481	https://identifiers.org/ncbi/insdc.sra:SRP159481	Additional data and metadata	Whole-exome and whole-transcriptome sequencing of canine mammary gland tumors	figshare	doi:10.6084/m9.figshare.c.4543784.v1	https://doi.org/10.6084/m9.figshare.c.4543784.v1	normal
CMT-114	Whole exome sequencing	HiSeq 2500	Illumina	SRR7780986	SRX4635902	NCBI Sequence Read Archive	SRP159481	https://identifiers.org/ncbi/insdc.sra:SRP159481	Additional data and metadata	Whole-exome and whole-transcriptome sequencing of canine mammary gland tumors	figshare	doi:10.6084/m9.figshare.c.4543784.v1	https://doi.org/10.6084/m9.figshare.c.4543784.v1	tumor
CMT-116	Whole exome sequencing	HiSeq 2500	Illumina	SRR7780985	SRX4635903	NCBI Sequence Read Archive	SRP159481	https://identifiers.org/ncbi/insdc.sra:SRP159481	Additional data and metadata	Whole-exome and whole-transcriptome sequencing of canine mammary gland tumors	figshare	doi:10.6084/m9.figshare.c.4543784.v1	https://doi.org/10.6084/m9.figshare.c.4543784.v1	normal
CMT-116	Whole exome sequencing	HiSeq 2500	Illumina	SRR7780984	SRX4635904	NCBI Sequence Read Archive	SRP159481	https://identifiers.org/ncbi/insdc.sra:SRP159481	Additional data and metadata	Whole-exome and whole-transcriptome sequencing of canine mammary gland tumors	figshare	doi:10.6084/m9.figshare.c.4543784.v1	https://doi.org/10.6084/m9.figshare.c.4543784.v1	tumor
CMT-118	Whole exome sequencing	HiSeq 2500	Illumina	SRR7780983	SRX4635905	NCBI Sequence Read Archive	SRP159481	https://identifiers.org/ncbi/insdc.sra:SRP159481	Additional data and metadata	Whole-exome and whole-transcriptome sequencing of canine mammary gland tumors	figshare	doi:10.6084/m9.figshare.c.4543784.v1	https://doi.org/10.6084/m9.figshare.c.4543784.v1	normal
CMT-118	Whole exome sequencing	HiSeq 2500	Illumina	SRR7780982	SRX4635906	NCBI Sequence Read Archive	SRP159481	https://identifiers.org/ncbi/insdc.sra:SRP159481	Additional data and metadata	Whole-exome and whole-transcriptome sequencing of canine mammary gland tumors	figshare	doi:10.6084/m9.figshare.c.4543784.v1	https://doi.org/10.6084/m9.figshare.c.4543784.v1	tumor
CMT-119	Whole exome sequencing	HiSeq 2500	Illumina	SRR7781083	SRX4636187	NCBI Sequence Read Archive	SRP159481	https://identifiers.org/ncbi/insdc.sra:SRP159481	Additional data and metadata	Whole-exome and whole-transcriptome sequencing of canine mammary gland tumors	figshare	doi:10.6084/m9.figshare.c.4543784.v1	https://doi.org/10.6084/m9.figshare.c.4543784.v1	normal
CMT-119	Whole exome sequencing	HiSeq 2500	Illumina	SRR7781084	SRX4636186	NCBI Sequence Read Archive	SRP159481	https://identifiers.org/ncbi/insdc.sra:SRP159481	Additional data and metadata	Whole-exome and whole-transcriptome sequencing of canine mammary gland tumors	figshare	doi:10.6084/m9.figshare.c.4543784.v1	https://doi.org/10.6084/m9.figshare.c.4543784.v1	tumor
CMT-121	Whole exome sequencing	HiSeq 2500	Illumina	SRR7781085	SRX4636185	NCBI Sequence Read Archive	SRP159481	https://identifiers.org/ncbi/insdc.sra:SRP159481	Additional data and metadata	Whole-exome and whole-transcriptome sequencing of canine mammary gland tumors	figshare	doi:10.6084/m9.figshare.c.4543784.v1	https://doi.org/10.6084/m9.figshare.c.4543784.v1	normal
CMT-121	Whole exome sequencing	HiSeq 2500	Illumina	SRR7781086	SRX4636184	NCBI Sequence Read Archive	SRP159481	https://identifiers.org/ncbi/insdc.sra:SRP159481	Additional data and metadata	Whole-exome and whole-transcriptome sequencing of canine mammary gland tumors	figshare	doi:10.6084/m9.figshare.c.4543784.v1	https://doi.org/10.6084/m9.figshare.c.4543784.v1	tumor
CMT-124	Whole exome sequencing	HiSeq 2500	Illumina	SRR7781087	SRX4636183	NCBI Sequence Read Archive	SRP159481	https://identifiers.org/ncbi/insdc.sra:SRP159481	Additional data and metadata	Whole-exome and whole-transcriptome sequencing of canine mammary gland tumors	figshare	doi:10.6084/m9.figshare.c.4543784.v1	https://doi.org/10.6084/m9.figshare.c.4543784.v1	normal
CMT-124	Whole exome sequencing	HiSeq 2500	Illumina	SRR7781088	SRX4636182	NCBI Sequence Read Archive	SRP159481	https://identifiers.org/ncbi/insdc.sra:SRP159481	Additional data and metadata	Whole-exome and whole-transcriptome sequencing of canine mammary gland tumors	figshare	doi:10.6084/m9.figshare.c.4543784.v1	https://doi.org/10.6084/m9.figshare.c.4543784.v1	tumor
CMT-128	Whole exome sequencing	HiSeq 2500	Illumina	SRR7781089	SRX4636181	NCBI Sequence Read Archive	SRP159481	https://identifiers.org/ncbi/insdc.sra:SRP159481	Additional data and metadata	Whole-exome and whole-transcriptome sequencing of canine mammary gland tumors	figshare	doi:10.6084/m9.figshare.c.4543784.v1	https://doi.org/10.6084/m9.figshare.c.4543784.v1	normal
CMT-128	Whole exome sequencing	HiSeq 2500	Illumina	SRR7781090	SRX4636180	NCBI Sequence Read Archive	SRP159481	https://identifiers.org/ncbi/insdc.sra:SRP159481	Additional data and metadata	Whole-exome and whole-transcriptome sequencing of canine mammary gland tumors	figshare	doi:10.6084/m9.figshare.c.4543784.v1	https://doi.org/10.6084/m9.figshare.c.4543784.v1	tumor
CMT-129	Whole exome sequencing	HiSeq 2500	Illumina	SRR7781081	SRX4636189	NCBI Sequence Read Archive	SRP159481	https://identifiers.org/ncbi/insdc.sra:SRP159481	Additional data and metadata	Whole-exome and whole-transcriptome sequencing of canine mammary gland tumors	figshare	doi:10.6084/m9.figshare.c.4543784.v1	https://doi.org/10.6084/m9.figshare.c.4543784.v1	normal
CMT-129	Whole exome sequencing	HiSeq 2500	Illumina	SRR7781082	SRX4636188	NCBI Sequence Read Archive	SRP159481	https://identifiers.org/ncbi/insdc.sra:SRP159481	Additional data and metadata	Whole-exome and whole-transcriptome sequencing of canine mammary gland tumors	figshare	doi:10.6084/m9.figshare.c.4543784.v1	https://doi.org/10.6084/m9.figshare.c.4543784.v1	tumor
CMT-136	Whole exome sequencing	HiSeq 2500	Illumina	SRR7780945	SRX4635943	NCBI Sequence Read Archive	SRP159481	https://identifiers.org/ncbi/insdc.sra:SRP159481	Additional data and metadata	Whole-exome and whole-transcriptome sequencing of canine mammary gland tumors	figshare	doi:10.6084/m9.figshare.c.4543784.v1	https://doi.org/10.6084/m9.figshare.c.4543784.v1	normal
CMT-136	Whole exome sequencing	HiSeq 2500	Illumina	SRR7780944	SRX4635944	NCBI Sequence Read Archive	SRP159481	https://identifiers.org/ncbi/insdc.sra:SRP159481	Additional data and metadata	Whole-exome and whole-transcriptome sequencing of canine mammary gland tumors	figshare	doi:10.6084/m9.figshare.c.4543784.v1	https://doi.org/10.6084/m9.figshare.c.4543784.v1	tumor
CMT-142	Whole exome sequencing	HiSeq 2500	Illumina	SRR7780943	SRX4635945	NCBI Sequence Read Archive	SRP159481	https://identifiers.org/ncbi/insdc.sra:SRP159481	Additional data and metadata	Whole-exome and whole-transcriptome sequencing of canine mammary gland tumors	figshare	doi:10.6084/m9.figshare.c.4543784.v1	https://doi.org/10.6084/m9.figshare.c.4543784.v1	normal
CMT-142	Whole exome sequencing	HiSeq 2500	Illumina	SRR7780942	SRX4635946	NCBI Sequence Read Archive	SRP159481	https://identifiers.org/ncbi/insdc.sra:SRP159481	Additional data and metadata	Whole-exome and whole-transcriptome sequencing of canine mammary gland tumors	figshare	doi:10.6084/m9.figshare.c.4543784.v1	https://doi.org/10.6084/m9.figshare.c.4543784.v1	tumor
CMT-147	Whole exome sequencing	HiSeq 2500	Illumina	SRR7780941	SRX4635947	NCBI Sequence Read Archive	SRP159481	https://identifiers.org/ncbi/insdc.sra:SRP159481	Additional data and metadata	Whole-exome and whole-transcriptome sequencing of canine mammary gland tumors	figshare	doi:10.6084/m9.figshare.c.4543784.v1	https://doi.org/10.6084/m9.figshare.c.4543784.v1	normal
CMT-147	Whole exome sequencing	HiSeq 2500	Illumina	SRR7780940	SRX4635948	NCBI Sequence Read Archive	SRP159481	https://identifiers.org/ncbi/insdc.sra:SRP159481	Additional data and metadata	Whole-exome and whole-transcriptome sequencing of canine mammary gland tumors	figshare	doi:10.6084/m9.figshare.c.4543784.v1	https://doi.org/10.6084/m9.figshare.c.4543784.v1	tumor
CMT-148	Whole exome sequencing	HiSeq 2500	Illumina	SRR7780939	SRX4635949	NCBI Sequence Read Archive	SRP159481	https://identifiers.org/ncbi/insdc.sra:SRP159481	Additional data and metadata	Whole-exome and whole-transcriptome sequencing of canine mammary gland tumors	figshare	doi:10.6084/m9.figshare.c.4543784.v1	https://doi.org/10.6084/m9.figshare.c.4543784.v1	normal
CMT-148	Whole exome sequencing	HiSeq 2500	Illumina	SRR7780938	SRX4635950	NCBI Sequence Read Archive	SRP159481	https://identifiers.org/ncbi/insdc.sra:SRP159481	Additional data and metadata	Whole-exome and whole-transcriptome sequencing of canine mammary gland tumors	figshare	doi:10.6084/m9.figshare.c.4543784.v1	https://doi.org/10.6084/m9.figshare.c.4543784.v1	tumor
CMT-149	Whole exome sequencing	HiSeq 2500	Illumina	SRR7780948	SRX4635940	NCBI Sequence Read Archive	SRP159481	https://identifiers.org/ncbi/insdc.sra:SRP159481	Additional data and metadata	Whole-exome and whole-transcriptome sequencing of canine mammary gland tumors	figshare	doi:10.6084/m9.figshare.c.4543784.v1	https://doi.org/10.6084/m9.figshare.c.4543784.v1	normal
CMT-149	Whole exome sequencing	HiSeq 2500	Illumina	SRR7780947	SRX4635941	NCBI Sequence Read Archive	SRP159481	https://identifiers.org/ncbi/insdc.sra:SRP159481	Additional data and metadata	Whole-exome and whole-transcriptome sequencing of canine mammary gland tumors	figshare	doi:10.6084/m9.figshare.c.4543784.v1	https://doi.org/10.6084/m9.figshare.c.4543784.v1	tumor
CMT-150	Whole exome sequencing	HiSeq 2500	Illumina	SRR7780834	SRX4636054	NCBI Sequence Read Archive	SRP159481	https://identifiers.org/ncbi/insdc.sra:SRP159481	Additional data and metadata	Whole-exome and whole-transcriptome sequencing of canine mammary gland tumors	figshare	doi:10.6084/m9.figshare.c.4543784.v1	https://doi.org/10.6084/m9.figshare.c.4543784.v1	normal
CMT-150	Whole exome sequencing	HiSeq 2500	Illumina	SRR7780835	SRX4636053	NCBI Sequence Read Archive	SRP159481	https://identifiers.org/ncbi/insdc.sra:SRP159481	Additional data and metadata	Whole-exome and whole-transcriptome sequencing of canine mammary gland tumors	figshare	doi:10.6084/m9.figshare.c.4543784.v1	https://doi.org/10.6084/m9.figshare.c.4543784.v1	tumor
CMT-153	Whole exome sequencing	HiSeq 2500	Illumina	SRR7780836	SRX4636052	NCBI Sequence Read Archive	SRP159481	https://identifiers.org/ncbi/insdc.sra:SRP159481	Additional data and metadata	Whole-exome and whole-transcriptome sequencing of canine mammary gland tumors	figshare	doi:10.6084/m9.figshare.c.4543784.v1	https://doi.org/10.6084/m9.figshare.c.4543784.v1	normal
CMT-153	Whole exome sequencing	HiSeq 2500	Illumina	SRR7780837	SRX4636051	NCBI Sequence Read Archive	SRP159481	https://identifiers.org/ncbi/insdc.sra:SRP159481	Additional data and metadata	Whole-exome and whole-transcriptome sequencing of canine mammary gland tumors	figshare	doi:10.6084/m9.figshare.c.4543784.v1	https://doi.org/10.6084/m9.figshare.c.4543784.v1	tumor
CMT-156	Whole exome sequencing	HiSeq 2500	Illumina	SRR7780838	SRX4636050	NCBI Sequence Read Archive	SRP159481	https://identifiers.org/ncbi/insdc.sra:SRP159481	Additional data and metadata	Whole-exome and whole-transcriptome sequencing of canine mammary gland tumors	figshare	doi:10.6084/m9.figshare.c.4543784.v1	https://doi.org/10.6084/m9.figshare.c.4543784.v1	normal
CMT-156	Whole exome sequencing	HiSeq 2500	Illumina	SRR7780839	SRX4636049	NCBI Sequence Read Archive	SRP159481	https://identifiers.org/ncbi/insdc.sra:SRP159481	Additional data and metadata	Whole-exome and whole-transcriptome sequencing of canine mammary gland tumors	figshare	doi:10.6084/m9.figshare.c.4543784.v1	https://doi.org/10.6084/m9.figshare.c.4543784.v1	tumor
CMT-157	Whole exome sequencing	HiSeq 2500	Illumina	SRR7780840	SRX4636048	NCBI Sequence Read Archive	SRP159481	https://identifiers.org/ncbi/insdc.sra:SRP159481	Additional data and metadata	Whole-exome and whole-transcriptome sequencing of canine mammary gland tumors	figshare	doi:10.6084/m9.figshare.c.4543784.v1	https://doi.org/10.6084/m9.figshare.c.4543784.v1	normal
CMT-157	Whole exome sequencing	HiSeq 2500	Illumina	SRR7780841	SRX4636047	NCBI Sequence Read Archive	SRP159481	https://identifiers.org/ncbi/insdc.sra:SRP159481	Additional data and metadata	Whole-exome and whole-transcriptome sequencing of canine mammary gland tumors	figshare	doi:10.6084/m9.figshare.c.4543784.v1	https://doi.org/10.6084/m9.figshare.c.4543784.v1	tumor
CMT-158	Whole exome sequencing	HiSeq 2500	Illumina	SRR7780832	SRX4636056	NCBI Sequence Read Archive	SRP159481	https://identifiers.org/ncbi/insdc.sra:SRP159481	Additional data and metadata	Whole-exome and whole-transcriptome sequencing of canine mammary gland tumors	figshare	doi:10.6084/m9.figshare.c.4543784.v1	https://doi.org/10.6084/m9.figshare.c.4543784.v1	normal
CMT-158	Whole exome sequencing	HiSeq 2500	Illumina	SRR7780833	SRX4636055	NCBI Sequence Read Archive	SRP159481	https://identifiers.org/ncbi/insdc.sra:SRP159481	Additional data and metadata	Whole-exome and whole-transcriptome sequencing of canine mammary gland tumors	figshare	doi:10.6084/m9.figshare.c.4543784.v1	https://doi.org/10.6084/m9.figshare.c.4543784.v1	tumor
CMT-159	Whole exome sequencing	HiSeq 2500	Illumina	SRR7780767	SRX4636121	NCBI Sequence Read Archive	SRP159481	https://identifiers.org/ncbi/insdc.sra:SRP159481	Additional data and metadata	Whole-exome and whole-transcriptome sequencing of canine mammary gland tumors	figshare	doi:10.6084/m9.figshare.c.4543784.v1	https://doi.org/10.6084/m9.figshare.c.4543784.v1	normal
CMT-159	Whole exome sequencing	HiSeq 2500	Illumina	SRR7780766	SRX4636122	NCBI Sequence Read Archive	SRP159481	https://identifiers.org/ncbi/insdc.sra:SRP159481	Additional data and metadata	Whole-exome and whole-transcriptome sequencing of canine mammary gland tumors	figshare	doi:10.6084/m9.figshare.c.4543784.v1	https://doi.org/10.6084/m9.figshare.c.4543784.v1	tumor
CMT-162	Whole exome sequencing	HiSeq 2500	Illumina	SRR7780769	SRX4636119	NCBI Sequence Read Archive	SRP159481	https://identifiers.org/ncbi/insdc.sra:SRP159481	Additional data and metadata	Whole-exome and whole-transcriptome sequencing of canine mammary gland tumors	figshare	doi:10.6084/m9.figshare.c.4543784.v1	https://doi.org/10.6084/m9.figshare.c.4543784.v1	normal
CMT-162	Whole exome sequencing	HiSeq 2500	Illumina	SRR7780768	SRX4636120	NCBI Sequence Read Archive	SRP159481	https://identifiers.org/ncbi/insdc.sra:SRP159481	Additional data and metadata	Whole-exome and whole-transcriptome sequencing of canine mammary gland tumors	figshare	doi:10.6084/m9.figshare.c.4543784.v1	https://doi.org/10.6084/m9.figshare.c.4543784.v1	tumor
CMT-168	Whole exome sequencing	HiSeq 2500	Illumina	SRR7780771	SRX4636117	NCBI Sequence Read Archive	SRP159481	https://identifiers.org/ncbi/insdc.sra:SRP159481	Additional data and metadata	Whole-exome and whole-transcriptome sequencing of canine mammary gland tumors	figshare	doi:10.6084/m9.figshare.c.4543784.v1	https://doi.org/10.6084/m9.figshare.c.4543784.v1	normal
CMT-168	Whole exome sequencing	HiSeq 2500	Illumina	SRR7780770	SRX4636118	NCBI Sequence Read Archive	SRP159481	https://identifiers.org/ncbi/insdc.sra:SRP159481	Additional data and metadata	Whole-exome and whole-transcriptome sequencing of canine mammary gland tumors	figshare	doi:10.6084/m9.figshare.c.4543784.v1	https://doi.org/10.6084/m9.figshare.c.4543784.v1	tumor
CMT-169	Whole exome sequencing	HiSeq 2500	Illumina	SRR7780773	SRX4636115	NCBI Sequence Read Archive	SRP159481	https://identifiers.org/ncbi/insdc.sra:SRP159481	Additional data and metadata	Whole-exome and whole-transcriptome sequencing of canine mammary gland tumors	figshare	doi:10.6084/m9.figshare.c.4543784.v1	https://doi.org/10.6084/m9.figshare.c.4543784.v1	normal
CMT-169	Whole exome sequencing	HiSeq 2500	Illumina	SRR7780772	SRX4636116	NCBI Sequence Read Archive	SRP159481	https://identifiers.org/ncbi/insdc.sra:SRP159481	Additional data and metadata	Whole-exome and whole-transcriptome sequencing of canine mammary gland tumors	figshare	doi:10.6084/m9.figshare.c.4543784.v1	https://doi.org/10.6084/m9.figshare.c.4543784.v1	tumor
CMT-173	Whole exome sequencing	HiSeq 2500	Illumina	SRR7780775	SRX4636113	NCBI Sequence Read Archive	SRP159481	https://identifiers.org/ncbi/insdc.sra:SRP159481	Additional data and metadata	Whole-exome and whole-transcriptome sequencing of canine mammary gland tumors	figshare	doi:10.6084/m9.figshare.c.4543784.v1	https://doi.org/10.6084/m9.figshare.c.4543784.v1	normal
CMT-173	Whole exome sequencing	HiSeq 2500	Illumina	SRR7780774	SRX4636114	NCBI Sequence Read Archive	SRP159481	https://identifiers.org/ncbi/insdc.sra:SRP159481	Additional data and metadata	Whole-exome and whole-transcriptome sequencing of canine mammary gland tumors	figshare	doi:10.6084/m9.figshare.c.4543784.v1	https://doi.org/10.6084/m9.figshare.c.4543784.v1	tumor
CMT-178	Whole exome sequencing	HiSeq 2500	Illumina	SRR7781040	SRX4636230	NCBI Sequence Read Archive	SRP159481	https://identifiers.org/ncbi/insdc.sra:SRP159481	Additional data and metadata	Whole-exome and whole-transcriptome sequencing of canine mammary gland tumors	figshare	doi:10.6084/m9.figshare.c.4543784.v1	https://doi.org/10.6084/m9.figshare.c.4543784.v1	normal
CMT-178	Whole exome sequencing	HiSeq 2500	Illumina	SRR7781041	SRX4636229	NCBI Sequence Read Archive	SRP159481	https://identifiers.org/ncbi/insdc.sra:SRP159481	Additional data and metadata	Whole-exome and whole-transcriptome sequencing of canine mammary gland tumors	figshare	doi:10.6084/m9.figshare.c.4543784.v1	https://doi.org/10.6084/m9.figshare.c.4543784.v1	tumor
CMT-182	Whole exome sequencing	HiSeq 2500	Illumina	SRR7781038	SRX4636232	NCBI Sequence Read Archive	SRP159481	https://identifiers.org/ncbi/insdc.sra:SRP159481	Additional data and metadata	Whole-exome and whole-transcriptome sequencing of canine mammary gland tumors	figshare	doi:10.6084/m9.figshare.c.4543784.v1	https://doi.org/10.6084/m9.figshare.c.4543784.v1	normal
CMT-182	Whole exome sequencing	HiSeq 2500	Illumina	SRR7781039	SRX4636231	NCBI Sequence Read Archive	SRP159481	https://identifiers.org/ncbi/insdc.sra:SRP159481	Additional data and metadata	Whole-exome and whole-transcriptome sequencing of canine mammary gland tumors	figshare	doi:10.6084/m9.figshare.c.4543784.v1	https://doi.org/10.6084/m9.figshare.c.4543784.v1	tumor
CMT-183	Whole exome sequencing	HiSeq 2500	Illumina	SRR7781044	SRX4636226	NCBI Sequence Read Archive	SRP159481	https://identifiers.org/ncbi/insdc.sra:SRP159481	Additional data and metadata	Whole-exome and whole-transcriptome sequencing of canine mammary gland tumors	figshare	doi:10.6084/m9.figshare.c.4543784.v1	https://doi.org/10.6084/m9.figshare.c.4543784.v1	normal
CMT-183	Whole exome sequencing	HiSeq 2500	Illumina	SRR7781045	SRX4636225	NCBI Sequence Read Archive	SRP159481	https://identifiers.org/ncbi/insdc.sra:SRP159481	Additional data and metadata	Whole-exome and whole-transcriptome sequencing of canine mammary gland tumors	figshare	doi:10.6084/m9.figshare.c.4543784.v1	https://doi.org/10.6084/m9.figshare.c.4543784.v1	tumor
CMT-184	Whole exome sequencing	HiSeq 2500	Illumina	SRR7781042	SRX4636228	NCBI Sequence Read Archive	SRP159481	https://identifiers.org/ncbi/insdc.sra:SRP159481	Additional data and metadata	Whole-exome and whole-transcriptome sequencing of canine mammary gland tumors	figshare	doi:10.6084/m9.figshare.c.4543784.v1	https://doi.org/10.6084/m9.figshare.c.4543784.v1	normal
CMT-184	Whole exome sequencing	HiSeq 2500	Illumina	SRR7781043	SRX4636227	NCBI Sequence Read Archive	SRP159481	https://identifiers.org/ncbi/insdc.sra:SRP159481	Additional data and metadata	Whole-exome and whole-transcriptome sequencing of canine mammary gland tumors	figshare	doi:10.6084/m9.figshare.c.4543784.v1	https://doi.org/10.6084/m9.figshare.c.4543784.v1	tumor
CMT-187	Whole exome sequencing	HiSeq 2500	Illumina	SRR7781046	SRX4636224	NCBI Sequence Read Archive	SRP159481	https://identifiers.org/ncbi/insdc.sra:SRP159481	Additional data and metadata	Whole-exome and whole-transcriptome sequencing of canine mammary gland tumors	figshare	doi:10.6084/m9.figshare.c.4543784.v1	https://doi.org/10.6084/m9.figshare.c.4543784.v1	normal
CMT-187	Whole exome sequencing	HiSeq 2500	Illumina	SRR7781047	SRX4636223	NCBI Sequence Read Archive	SRP159481	https://identifiers.org/ncbi/insdc.sra:SRP159481	Additional data and metadata	Whole-exome and whole-transcriptome sequencing of canine mammary gland tumors	figshare	doi:10.6084/m9.figshare.c.4543784.v1	https://doi.org/10.6084/m9.figshare.c.4543784.v1	tumor
CMT-188	Whole exome sequencing	HiSeq 2500	Illumina	SRR7780885	SRX4636003	NCBI Sequence Read Archive	SRP159481	https://identifiers.org/ncbi/insdc.sra:SRP159481	Additional data and metadata	Whole-exome and whole-transcriptome sequencing of canine mammary gland tumors	figshare	doi:10.6084/m9.figshare.c.4543784.v1	https://doi.org/10.6084/m9.figshare.c.4543784.v1	normal
CMT-188	Whole exome sequencing	HiSeq 2500	Illumina	SRR7780884	SRX4636004	NCBI Sequence Read Archive	SRP159481	https://identifiers.org/ncbi/insdc.sra:SRP159481	Additional data and metadata	Whole-exome and whole-transcriptome sequencing of canine mammary gland tumors	figshare	doi:10.6084/m9.figshare.c.4543784.v1	https://doi.org/10.6084/m9.figshare.c.4543784.v1	tumor
CMT-190	Whole exome sequencing	HiSeq 2500	Illumina	SRR7780883	SRX4636005	NCBI Sequence Read Archive	SRP159481	https://identifiers.org/ncbi/insdc.sra:SRP159481	Additional data and metadata	Whole-exome and whole-transcriptome sequencing of canine mammary gland tumors	figshare	doi:10.6084/m9.figshare.c.4543784.v1	https://doi.org/10.6084/m9.figshare.c.4543784.v1	normal
CMT-190	Whole exome sequencing	HiSeq 2500	Illumina	SRR7780882	SRX4636006	NCBI Sequence Read Archive	SRP159481	https://identifiers.org/ncbi/insdc.sra:SRP159481	Additional data and metadata	Whole-exome and whole-transcriptome sequencing of canine mammary gland tumors	figshare	doi:10.6084/m9.figshare.c.4543784.v1	https://doi.org/10.6084/m9.figshare.c.4543784.v1	tumor
CMT-193	Whole exome sequencing	HiSeq 2500	Illumina	SRR7780889	SRX4635999	NCBI Sequence Read Archive	SRP159481	https://identifiers.org/ncbi/insdc.sra:SRP159481	Additional data and metadata	Whole-exome and whole-transcriptome sequencing of canine mammary gland tumors	figshare	doi:10.6084/m9.figshare.c.4543784.v1	https://doi.org/10.6084/m9.figshare.c.4543784.v1	normal
CMT-193	Whole exome sequencing	HiSeq 2500	Illumina	SRR7780888	SRX4636000	NCBI Sequence Read Archive	SRP159481	https://identifiers.org/ncbi/insdc.sra:SRP159481	Additional data and metadata	Whole-exome and whole-transcriptome sequencing of canine mammary gland tumors	figshare	doi:10.6084/m9.figshare.c.4543784.v1	https://doi.org/10.6084/m9.figshare.c.4543784.v1	tumor
CMT-197	Whole exome sequencing	HiSeq 2500	Illumina	SRR7780887	SRX4636001	NCBI Sequence Read Archive	SRP159481	https://identifiers.org/ncbi/insdc.sra:SRP159481	Additional data and metadata	Whole-exome and whole-transcriptome sequencing of canine mammary gland tumors	figshare	doi:10.6084/m9.figshare.c.4543784.v1	https://doi.org/10.6084/m9.figshare.c.4543784.v1	normal
CMT-197	Whole exome sequencing	HiSeq 2500	Illumina	SRR7780886	SRX4636002	NCBI Sequence Read Archive	SRP159481	https://identifiers.org/ncbi/insdc.sra:SRP159481	Additional data and metadata	Whole-exome and whole-transcriptome sequencing of canine mammary gland tumors	figshare	doi:10.6084/m9.figshare.c.4543784.v1	https://doi.org/10.6084/m9.figshare.c.4543784.v1	tumor
CMT-201	Whole exome sequencing	HiSeq 2500	Illumina	SRR7780891	SRX4635997	NCBI Sequence Read Archive	SRP159481	https://identifiers.org/ncbi/insdc.sra:SRP159481	Additional data and metadata	Whole-exome and whole-transcriptome sequencing of canine mammary gland tumors	figshare	doi:10.6084/m9.figshare.c.4543784.v1	https://doi.org/10.6084/m9.figshare.c.4543784.v1	normal
CMT-201	Whole exome sequencing	HiSeq 2500	Illumina	SRR7780890	SRX4635998	NCBI Sequence Read Archive	SRP159481	https://identifiers.org/ncbi/insdc.sra:SRP159481	Additional data and metadata	Whole-exome and whole-transcriptome sequencing of canine mammary gland tumors	figshare	doi:10.6084/m9.figshare.c.4543784.v1	https://doi.org/10.6084/m9.figshare.c.4543784.v1	tumor
CMT-203	Whole exome sequencing	HiSeq 2500	Illumina	SRR7780780	SRX4636108	NCBI Sequence Read Archive	SRP159481	https://identifiers.org/ncbi/insdc.sra:SRP159481	Additional data and metadata	Whole-exome and whole-transcriptome sequencing of canine mammary gland tumors	figshare	doi:10.6084/m9.figshare.c.4543784.v1	https://doi.org/10.6084/m9.figshare.c.4543784.v1	normal
CMT-203	Whole exome sequencing	HiSeq 2500	Illumina	SRR7780781	SRX4636107	NCBI Sequence Read Archive	SRP159481	https://identifiers.org/ncbi/insdc.sra:SRP159481	Additional data and metadata	Whole-exome and whole-transcriptome sequencing of canine mammary gland tumors	figshare	doi:10.6084/m9.figshare.c.4543784.v1	https://doi.org/10.6084/m9.figshare.c.4543784.v1	tumor
CMT-206	Whole exome sequencing	HiSeq 2500	Illumina	SRR7780782	SRX4636106	NCBI Sequence Read Archive	SRP159481	https://identifiers.org/ncbi/insdc.sra:SRP159481	Additional data and metadata	Whole-exome and whole-transcriptome sequencing of canine mammary gland tumors	figshare	doi:10.6084/m9.figshare.c.4543784.v1	https://doi.org/10.6084/m9.figshare.c.4543784.v1	normal
CMT-206	Whole exome sequencing	HiSeq 2500	Illumina	SRR7780783	SRX4636105	NCBI Sequence Read Archive	SRP159481	https://identifiers.org/ncbi/insdc.sra:SRP159481	Additional data and metadata	Whole-exome and whole-transcriptome sequencing of canine mammary gland tumors	figshare	doi:10.6084/m9.figshare.c.4543784.v1	https://doi.org/10.6084/m9.figshare.c.4543784.v1	tumor
CMT-207	Whole exome sequencing	HiSeq 2500	Illumina	SRR7780776	SRX4636112	NCBI Sequence Read Archive	SRP159481	https://identifiers.org/ncbi/insdc.sra:SRP159481	Additional data and metadata	Whole-exome and whole-transcriptome sequencing of canine mammary gland tumors	figshare	doi:10.6084/m9.figshare.c.4543784.v1	https://doi.org/10.6084/m9.figshare.c.4543784.v1	normal
CMT-207	Whole exome sequencing	HiSeq 2500	Illumina	SRR7780777	SRX4636111	NCBI Sequence Read Archive	SRP159481	https://identifiers.org/ncbi/insdc.sra:SRP159481	Additional data and metadata	Whole-exome and whole-transcriptome sequencing of canine mammary gland tumors	figshare	doi:10.6084/m9.figshare.c.4543784.v1	https://doi.org/10.6084/m9.figshare.c.4543784.v1	tumor
CMT-210	Whole exome sequencing	HiSeq 2500	Illumina	SRR7780778	SRX4636110	NCBI Sequence Read Archive	SRP159481	https://identifiers.org/ncbi/insdc.sra:SRP159481	Additional data and metadata	Whole-exome and whole-transcriptome sequencing of canine mammary gland tumors	figshare	doi:10.6084/m9.figshare.c.4543784.v1	https://doi.org/10.6084/m9.figshare.c.4543784.v1	normal
CMT-210	Whole exome sequencing	HiSeq 2500	Illumina	SRR7780779	SRX4636109	NCBI Sequence Read Archive	SRP159481	https://identifiers.org/ncbi/insdc.sra:SRP159481	Additional data and metadata	Whole-exome and whole-transcriptome sequencing of canine mammary gland tumors	figshare	doi:10.6084/m9.figshare.c.4543784.v1	https://doi.org/10.6084/m9.figshare.c.4543784.v1	tumor
CMT-215	Whole exome sequencing	HiSeq 2500	Illumina	SRR7780784	SRX4636104	NCBI Sequence Read Archive	SRP159481	https://identifiers.org/ncbi/insdc.sra:SRP159481	Additional data and metadata	Whole-exome and whole-transcriptome sequencing of canine mammary gland tumors	figshare	doi:10.6084/m9.figshare.c.4543784.v1	https://doi.org/10.6084/m9.figshare.c.4543784.v1	normal
CMT-215	Whole exome sequencing	HiSeq 2500	Illumina	SRR7780785	SRX4636103	NCBI Sequence Read Archive	SRP159481	https://identifiers.org/ncbi/insdc.sra:SRP159481	Additional data and metadata	Whole-exome and whole-transcriptome sequencing of canine mammary gland tumors	figshare	doi:10.6084/m9.figshare.c.4543784.v1	https://doi.org/10.6084/m9.figshare.c.4543784.v1	tumor
CMT-217	Whole exome sequencing	HiSeq 2500	Illumina	SRR7781098	SRX4636172	NCBI Sequence Read Archive	SRP159481	https://identifiers.org/ncbi/insdc.sra:SRP159481	Additional data and metadata	Whole-exome and whole-transcriptome sequencing of canine mammary gland tumors	figshare	doi:10.6084/m9.figshare.c.4543784.v1	https://doi.org/10.6084/m9.figshare.c.4543784.v1	normal
CMT-217	Whole exome sequencing	HiSeq 2500	Illumina	SRR7781097	SRX4636173	NCBI Sequence Read Archive	SRP159481	https://identifiers.org/ncbi/insdc.sra:SRP159481	Additional data and metadata	Whole-exome and whole-transcriptome sequencing of canine mammary gland tumors	figshare	doi:10.6084/m9.figshare.c.4543784.v1	https://doi.org/10.6084/m9.figshare.c.4543784.v1	tumor
CMT-227	Whole exome sequencing	HiSeq 2500	Illumina	SRR7781100	SRX4636170	NCBI Sequence Read Archive	SRP159481	https://identifiers.org/ncbi/insdc.sra:SRP159481	Additional data and metadata	Whole-exome and whole-transcriptome sequencing of canine mammary gland tumors	figshare	doi:10.6084/m9.figshare.c.4543784.v1	https://doi.org/10.6084/m9.figshare.c.4543784.v1	normal
CMT-227	Whole exome sequencing	HiSeq 2500	Illumina	SRR7781099	SRX4636171	NCBI Sequence Read Archive	SRP159481	https://identifiers.org/ncbi/insdc.sra:SRP159481	Additional data and metadata	Whole-exome and whole-transcriptome sequencing of canine mammary gland tumors	figshare	doi:10.6084/m9.figshare.c.4543784.v1	https://doi.org/10.6084/m9.figshare.c.4543784.v1	tumor
CMT-231	Whole exome sequencing	HiSeq 2500	Illumina	SRR7781094	SRX4636176	NCBI Sequence Read Archive	SRP159481	https://identifiers.org/ncbi/insdc.sra:SRP159481	Additional data and metadata	Whole-exome and whole-transcriptome sequencing of canine mammary gland tumors	figshare	doi:10.6084/m9.figshare.c.4543784.v1	https://doi.org/10.6084/m9.figshare.c.4543784.v1	normal
CMT-231	Whole exome sequencing	HiSeq 2500	Illumina	SRR7781093	SRX4636177	NCBI Sequence Read Archive	SRP159481	https://identifiers.org/ncbi/insdc.sra:SRP159481	Additional data and metadata	Whole-exome and whole-transcriptome sequencing of canine mammary gland tumors	figshare	doi:10.6084/m9.figshare.c.4543784.v1	https://doi.org/10.6084/m9.figshare.c.4543784.v1	tumor
CMT-232	Whole exome sequencing	HiSeq 2500	Illumina	SRR7781096	SRX4636174	NCBI Sequence Read Archive	SRP159481	https://identifiers.org/ncbi/insdc.sra:SRP159481	Additional data and metadata	Whole-exome and whole-transcriptome sequencing of canine mammary gland tumors	figshare	doi:10.6084/m9.figshare.c.4543784.v1	https://doi.org/10.6084/m9.figshare.c.4543784.v1	normal
CMT-232	Whole exome sequencing	HiSeq 2500	Illumina	SRR7781095	SRX4636175	NCBI Sequence Read Archive	SRP159481	https://identifiers.org/ncbi/insdc.sra:SRP159481	Additional data and metadata	Whole-exome and whole-transcriptome sequencing of canine mammary gland tumors	figshare	doi:10.6084/m9.figshare.c.4543784.v1	https://doi.org/10.6084/m9.figshare.c.4543784.v1	tumor
CMT-233	Whole exome sequencing	HiSeq 2500	Illumina	SRR7781092	SRX4636178	NCBI Sequence Read Archive	SRP159481	https://identifiers.org/ncbi/insdc.sra:SRP159481	Additional data and metadata	Whole-exome and whole-transcriptome sequencing of canine mammary gland tumors	figshare	doi:10.6084/m9.figshare.c.4543784.v1	https://doi.org/10.6084/m9.figshare.c.4543784.v1	normal
CMT-233	Whole exome sequencing	HiSeq 2500	Illumina	SRR7781091	SRX4636179	NCBI Sequence Read Archive	SRP159481	https://identifiers.org/ncbi/insdc.sra:SRP159481	Additional data and metadata	Whole-exome and whole-transcriptome sequencing of canine mammary gland tumors	figshare	doi:10.6084/m9.figshare.c.4543784.v1	https://doi.org/10.6084/m9.figshare.c.4543784.v1	tumor
CMT-234	Whole exome sequencing	HiSeq 2500	Illumina	SRR7781000	SRX4635888	NCBI Sequence Read Archive	SRP159481	https://identifiers.org/ncbi/insdc.sra:SRP159481	Additional data and metadata	Whole-exome and whole-transcriptome sequencing of canine mammary gland tumors	figshare	doi:10.6084/m9.figshare.c.4543784.v1	https://doi.org/10.6084/m9.figshare.c.4543784.v1	normal
CMT-234	Whole exome sequencing	HiSeq 2500	Illumina	SRR7781001	SRX4635887	NCBI Sequence Read Archive	SRP159481	https://identifiers.org/ncbi/insdc.sra:SRP159481	Additional data and metadata	Whole-exome and whole-transcriptome sequencing of canine mammary gland tumors	figshare	doi:10.6084/m9.figshare.c.4543784.v1	https://doi.org/10.6084/m9.figshare.c.4543784.v1	tumor
CMT-236	Whole exome sequencing	HiSeq 2500	Illumina	SRR7780998	SRX4635890	NCBI Sequence Read Archive	SRP159481	https://identifiers.org/ncbi/insdc.sra:SRP159481	Additional data and metadata	Whole-exome and whole-transcriptome sequencing of canine mammary gland tumors	figshare	doi:10.6084/m9.figshare.c.4543784.v1	https://doi.org/10.6084/m9.figshare.c.4543784.v1	normal
CMT-236	Whole exome sequencing	HiSeq 2500	Illumina	SRR7780999	SRX4635889	NCBI Sequence Read Archive	SRP159481	https://identifiers.org/ncbi/insdc.sra:SRP159481	Additional data and metadata	Whole-exome and whole-transcriptome sequencing of canine mammary gland tumors	figshare	doi:10.6084/m9.figshare.c.4543784.v1	https://doi.org/10.6084/m9.figshare.c.4543784.v1	tumor
CMT-239	Whole exome sequencing	HiSeq 2500	Illumina	SRR7780996	SRX4635892	NCBI Sequence Read Archive	SRP159481	https://identifiers.org/ncbi/insdc.sra:SRP159481	Additional data and metadata	Whole-exome and whole-transcriptome sequencing of canine mammary gland tumors	figshare	doi:10.6084/m9.figshare.c.4543784.v1	https://doi.org/10.6084/m9.figshare.c.4543784.v1	normal
CMT-239	Whole exome sequencing	HiSeq 2500	Illumina	SRR7780997	SRX4635891	NCBI Sequence Read Archive	SRP159481	https://identifiers.org/ncbi/insdc.sra:SRP159481	Additional data and metadata	Whole-exome and whole-transcriptome sequencing of canine mammary gland tumors	figshare	doi:10.6084/m9.figshare.c.4543784.v1	https://doi.org/10.6084/m9.figshare.c.4543784.v1	tumor
CMT-241	Whole exome sequencing	HiSeq 2500	Illumina	SRR7780994	SRX4635894	NCBI Sequence Read Archive	SRP159481	https://identifiers.org/ncbi/insdc.sra:SRP159481	Additional data and metadata	Whole-exome and whole-transcriptome sequencing of canine mammary gland tumors	figshare	doi:10.6084/m9.figshare.c.4543784.v1	https://doi.org/10.6084/m9.figshare.c.4543784.v1	normal
CMT-241	Whole exome sequencing	HiSeq 2500	Illumina	SRR7780995	SRX4635893	NCBI Sequence Read Archive	SRP159481	https://identifiers.org/ncbi/insdc.sra:SRP159481	Additional data and metadata	Whole-exome and whole-transcriptome sequencing of canine mammary gland tumors	figshare	doi:10.6084/m9.figshare.c.4543784.v1	https://doi.org/10.6084/m9.figshare.c.4543784.v1	tumor
CMT-242	Whole exome sequencing	HiSeq 2500	Illumina	SRR7780992	SRX4635896	NCBI Sequence Read Archive	SRP159481	https://identifiers.org/ncbi/insdc.sra:SRP159481	Additional data and metadata	Whole-exome and whole-transcriptome sequencing of canine mammary gland tumors	figshare	doi:10.6084/m9.figshare.c.4543784.v1	https://doi.org/10.6084/m9.figshare.c.4543784.v1	normal
CMT-242	Whole exome sequencing	HiSeq 2500	Illumina	SRR7780993	SRX4635895	NCBI Sequence Read Archive	SRP159481	https://identifiers.org/ncbi/insdc.sra:SRP159481	Additional data and metadata	Whole-exome and whole-transcriptome sequencing of canine mammary gland tumors	figshare	doi:10.6084/m9.figshare.c.4543784.v1	https://doi.org/10.6084/m9.figshare.c.4543784.v1	tumor
CMT-245	Whole exome sequencing	HiSeq 2500	Illumina	SRR7780855	SRX4636033	NCBI Sequence Read Archive	SRP159481	https://identifiers.org/ncbi/insdc.sra:SRP159481	Additional data and metadata	Whole-exome and whole-transcriptome sequencing of canine mammary gland tumors	figshare	doi:10.6084/m9.figshare.c.4543784.v1	https://doi.org/10.6084/m9.figshare.c.4543784.v1	normal
CMT-245	Whole exome sequencing	HiSeq 2500	Illumina	SRR7780854	SRX4636034	NCBI Sequence Read Archive	SRP159481	https://identifiers.org/ncbi/insdc.sra:SRP159481	Additional data and metadata	Whole-exome and whole-transcriptome sequencing of canine mammary gland tumors	figshare	doi:10.6084/m9.figshare.c.4543784.v1	https://doi.org/10.6084/m9.figshare.c.4543784.v1	tumor
CMT-246	Whole exome sequencing	HiSeq 2500	Illumina	SRR7780853	SRX4636035	NCBI Sequence Read Archive	SRP159481	https://identifiers.org/ncbi/insdc.sra:SRP159481	Additional data and metadata	Whole-exome and whole-transcriptome sequencing of canine mammary gland tumors	figshare	doi:10.6084/m9.figshare.c.4543784.v1	https://doi.org/10.6084/m9.figshare.c.4543784.v1	normal
CMT-246	Whole exome sequencing	HiSeq 2500	Illumina	SRR7780852	SRX4636036	NCBI Sequence Read Archive	SRP159481	https://identifiers.org/ncbi/insdc.sra:SRP159481	Additional data and metadata	Whole-exome and whole-transcriptome sequencing of canine mammary gland tumors	figshare	doi:10.6084/m9.figshare.c.4543784.v1	https://doi.org/10.6084/m9.figshare.c.4543784.v1	tumor
CMT-247	Whole exome sequencing	HiSeq 2500	Illumina	SRR7780851	SRX4636037	NCBI Sequence Read Archive	SRP159481	https://identifiers.org/ncbi/insdc.sra:SRP159481	Additional data and metadata	Whole-exome and whole-transcriptome sequencing of canine mammary gland tumors	figshare	doi:10.6084/m9.figshare.c.4543784.v1	https://doi.org/10.6084/m9.figshare.c.4543784.v1	normal
CMT-247	Whole exome sequencing	HiSeq 2500	Illumina	SRR7780850	SRX4636038	NCBI Sequence Read Archive	SRP159481	https://identifiers.org/ncbi/insdc.sra:SRP159481	Additional data and metadata	Whole-exome and whole-transcriptome sequencing of canine mammary gland tumors	figshare	doi:10.6084/m9.figshare.c.4543784.v1	https://doi.org/10.6084/m9.figshare.c.4543784.v1	tumor
CMT-250	Whole exome sequencing	HiSeq 2500	Illumina	SRR7780849	SRX4636039	NCBI Sequence Read Archive	SRP159481	https://identifiers.org/ncbi/insdc.sra:SRP159481	Additional data and metadata	Whole-exome and whole-transcriptome sequencing of canine mammary gland tumors	figshare	doi:10.6084/m9.figshare.c.4543784.v1	https://doi.org/10.6084/m9.figshare.c.4543784.v1	normal
CMT-250	Whole exome sequencing	HiSeq 2500	Illumina	SRR7780848	SRX4636040	NCBI Sequence Read Archive	SRP159481	https://identifiers.org/ncbi/insdc.sra:SRP159481	Additional data and metadata	Whole-exome and whole-transcriptome sequencing of canine mammary gland tumors	figshare	doi:10.6084/m9.figshare.c.4543784.v1	https://doi.org/10.6084/m9.figshare.c.4543784.v1	tumor
CMT-252	Whole exome sequencing	HiSeq 2500	Illumina	SRR7780847	SRX4636041	NCBI Sequence Read Archive	SRP159481	https://identifiers.org/ncbi/insdc.sra:SRP159481	Additional data and metadata	Whole-exome and whole-transcriptome sequencing of canine mammary gland tumors	figshare	doi:10.6084/m9.figshare.c.4543784.v1	https://doi.org/10.6084/m9.figshare.c.4543784.v1	normal
CMT-252	Whole exome sequencing	HiSeq 2500	Illumina	SRR7780846	SRX4636042	NCBI Sequence Read Archive	SRP159481	https://identifiers.org/ncbi/insdc.sra:SRP159481	Additional data and metadata	Whole-exome and whole-transcriptome sequencing of canine mammary gland tumors	figshare	doi:10.6084/m9.figshare.c.4543784.v1	https://doi.org/10.6084/m9.figshare.c.4543784.v1	tumor
CMT-257	Whole exome sequencing	HiSeq 2500	Illumina	SRR7781111	SRX4636159	NCBI Sequence Read Archive	SRP159481	https://identifiers.org/ncbi/insdc.sra:SRP159481	Additional data and metadata	Whole-exome and whole-transcriptome sequencing of canine mammary gland tumors	figshare	doi:10.6084/m9.figshare.c.4543784.v1	https://doi.org/10.6084/m9.figshare.c.4543784.v1	normal
CMT-257	Whole exome sequencing	HiSeq 2500	Illumina	SRR7781112	SRX4636158	NCBI Sequence Read Archive	SRP159481	https://identifiers.org/ncbi/insdc.sra:SRP159481	Additional data and metadata	Whole-exome and whole-transcriptome sequencing of canine mammary gland tumors	figshare	doi:10.6084/m9.figshare.c.4543784.v1	https://doi.org/10.6084/m9.figshare.c.4543784.v1	tumor
CMT-259	Whole exome sequencing	HiSeq 2500	Illumina	SRR7780731	SRX4636157	NCBI Sequence Read Archive	SRP159481	https://identifiers.org/ncbi/insdc.sra:SRP159481	Additional data and metadata	Whole-exome and whole-transcriptome sequencing of canine mammary gland tumors	figshare	doi:10.6084/m9.figshare.c.4543784.v1	https://doi.org/10.6084/m9.figshare.c.4543784.v1	normal
CMT-259	Whole exome sequencing	HiSeq 2500	Illumina	SRR7780732	SRX4636156	NCBI Sequence Read Archive	SRP159481	https://identifiers.org/ncbi/insdc.sra:SRP159481	Additional data and metadata	Whole-exome and whole-transcriptome sequencing of canine mammary gland tumors	figshare	doi:10.6084/m9.figshare.c.4543784.v1	https://doi.org/10.6084/m9.figshare.c.4543784.v1	tumor
CMT-262	Whole exome sequencing	HiSeq 2500	Illumina	SRR7780733	SRX4636155	NCBI Sequence Read Archive	SRP159481	https://identifiers.org/ncbi/insdc.sra:SRP159481	Additional data and metadata	Whole-exome and whole-transcriptome sequencing of canine mammary gland tumors	figshare	doi:10.6084/m9.figshare.c.4543784.v1	https://doi.org/10.6084/m9.figshare.c.4543784.v1	normal
CMT-262	Whole exome sequencing	HiSeq 2500	Illumina	SRR7780734	SRX4636154	NCBI Sequence Read Archive	SRP159481	https://identifiers.org/ncbi/insdc.sra:SRP159481	Additional data and metadata	Whole-exome and whole-transcriptome sequencing of canine mammary gland tumors	figshare	doi:10.6084/m9.figshare.c.4543784.v1	https://doi.org/10.6084/m9.figshare.c.4543784.v1	tumor
CMT-263	Whole exome sequencing	HiSeq 2500	Illumina	SRR7780735	SRX4636153	NCBI Sequence Read Archive	SRP159481	https://identifiers.org/ncbi/insdc.sra:SRP159481	Additional data and metadata	Whole-exome and whole-transcriptome sequencing of canine mammary gland tumors	figshare	doi:10.6084/m9.figshare.c.4543784.v1	https://doi.org/10.6084/m9.figshare.c.4543784.v1	normal
CMT-263	Whole exome sequencing	HiSeq 2500	Illumina	SRR7780736	SRX4636152	NCBI Sequence Read Archive	SRP159481	https://identifiers.org/ncbi/insdc.sra:SRP159481	Additional data and metadata	Whole-exome and whole-transcriptome sequencing of canine mammary gland tumors	figshare	doi:10.6084/m9.figshare.c.4543784.v1	https://doi.org/10.6084/m9.figshare.c.4543784.v1	tumor
CMT-271	Whole exome sequencing	HiSeq 2500	Illumina	SRR7780737	SRX4636151	NCBI Sequence Read Archive	SRP159481	https://identifiers.org/ncbi/insdc.sra:SRP159481	Additional data and metadata	Whole-exome and whole-transcriptome sequencing of canine mammary gland tumors	figshare	doi:10.6084/m9.figshare.c.4543784.v1	https://doi.org/10.6084/m9.figshare.c.4543784.v1	normal
CMT-271	Whole exome sequencing	HiSeq 2500	Illumina	SRR7780738	SRX4636150	NCBI Sequence Read Archive	SRP159481	https://identifiers.org/ncbi/insdc.sra:SRP159481	Additional data and metadata	Whole-exome and whole-transcriptome sequencing of canine mammary gland tumors	figshare	doi:10.6084/m9.figshare.c.4543784.v1	https://doi.org/10.6084/m9.figshare.c.4543784.v1	tumor
CMT-272	Whole exome sequencing	HiSeq 2500	Illumina	SRR7780816	SRX4636072	NCBI Sequence Read Archive	SRP159481	https://identifiers.org/ncbi/insdc.sra:SRP159481	Additional data and metadata	Whole-exome and whole-transcriptome sequencing of canine mammary gland tumors	figshare	doi:10.6084/m9.figshare.c.4543784.v1	https://doi.org/10.6084/m9.figshare.c.4543784.v1	normal
CMT-272	Whole exome sequencing	HiSeq 2500	Illumina	SRR7780817	SRX4636071	NCBI Sequence Read Archive	SRP159481	https://identifiers.org/ncbi/insdc.sra:SRP159481	Additional data and metadata	Whole-exome and whole-transcriptome sequencing of canine mammary gland tumors	figshare	doi:10.6084/m9.figshare.c.4543784.v1	https://doi.org/10.6084/m9.figshare.c.4543784.v1	tumor
CMT-276	Whole exome sequencing	HiSeq 2500	Illumina	SRR7780818	SRX4636070	NCBI Sequence Read Archive	SRP159481	https://identifiers.org/ncbi/insdc.sra:SRP159481	Additional data and metadata	Whole-exome and whole-transcriptome sequencing of canine mammary gland tumors	figshare	doi:10.6084/m9.figshare.c.4543784.v1	https://doi.org/10.6084/m9.figshare.c.4543784.v1	normal
CMT-276	Whole exome sequencing	HiSeq 2500	Illumina	SRR7780819	SRX4636069	NCBI Sequence Read Archive	SRP159481	https://identifiers.org/ncbi/insdc.sra:SRP159481	Additional data and metadata	Whole-exome and whole-transcriptome sequencing of canine mammary gland tumors	figshare	doi:10.6084/m9.figshare.c.4543784.v1	https://doi.org/10.6084/m9.figshare.c.4543784.v1	tumor
CMT-278	Whole exome sequencing	HiSeq 2500	Illumina	SRR7780812	SRX4636076	NCBI Sequence Read Archive	SRP159481	https://identifiers.org/ncbi/insdc.sra:SRP159481	Additional data and metadata	Whole-exome and whole-transcriptome sequencing of canine mammary gland tumors	figshare	doi:10.6084/m9.figshare.c.4543784.v1	https://doi.org/10.6084/m9.figshare.c.4543784.v1	normal
CMT-278	Whole exome sequencing	HiSeq 2500	Illumina	SRR7780813	SRX4636075	NCBI Sequence Read Archive	SRP159481	https://identifiers.org/ncbi/insdc.sra:SRP159481	Additional data and metadata	Whole-exome and whole-transcriptome sequencing of canine mammary gland tumors	figshare	doi:10.6084/m9.figshare.c.4543784.v1	https://doi.org/10.6084/m9.figshare.c.4543784.v1	tumor
CMT-283	Whole exome sequencing	HiSeq 2500	Illumina	SRR7780814	SRX4636074	NCBI Sequence Read Archive	SRP159481	https://identifiers.org/ncbi/insdc.sra:SRP159481	Additional data and metadata	Whole-exome and whole-transcriptome sequencing of canine mammary gland tumors	figshare	doi:10.6084/m9.figshare.c.4543784.v1	https://doi.org/10.6084/m9.figshare.c.4543784.v1	normal
CMT-283	Whole exome sequencing	HiSeq 2500	Illumina	SRR7780815	SRX4636073	NCBI Sequence Read Archive	SRP159481	https://identifiers.org/ncbi/insdc.sra:SRP159481	Additional data and metadata	Whole-exome and whole-transcriptome sequencing of canine mammary gland tumors	figshare	doi:10.6084/m9.figshare.c.4543784.v1	https://doi.org/10.6084/m9.figshare.c.4543784.v1	tumor
CMT-290	Whole exome sequencing	HiSeq 2500	Illumina	SRR7780810	SRX4636078	NCBI Sequence Read Archive	SRP159481	https://identifiers.org/ncbi/insdc.sra:SRP159481	Additional data and metadata	Whole-exome and whole-transcriptome sequencing of canine mammary gland tumors	figshare	doi:10.6084/m9.figshare.c.4543784.v1	https://doi.org/10.6084/m9.figshare.c.4543784.v1	normal
CMT-290	Whole exome sequencing	HiSeq 2500	Illumina	SRR7780811	SRX4636077	NCBI Sequence Read Archive	SRP159481	https://identifiers.org/ncbi/insdc.sra:SRP159481	Additional data and metadata	Whole-exome and whole-transcriptome sequencing of canine mammary gland tumors	figshare	doi:10.6084/m9.figshare.c.4543784.v1	https://doi.org/10.6084/m9.figshare.c.4543784.v1	tumor
CMT-292	Whole exome sequencing	HiSeq 2500	Illumina	SRR7780913	SRX4635975	NCBI Sequence Read Archive	SRP159481	https://identifiers.org/ncbi/insdc.sra:SRP159481	Additional data and metadata	Whole-exome and whole-transcriptome sequencing of canine mammary gland tumors	figshare	doi:10.6084/m9.figshare.c.4543784.v1	https://doi.org/10.6084/m9.figshare.c.4543784.v1	normal
CMT-292	Whole exome sequencing	HiSeq 2500	Illumina	SRR7780912	SRX4635976	NCBI Sequence Read Archive	SRP159481	https://identifiers.org/ncbi/insdc.sra:SRP159481	Additional data and metadata	Whole-exome and whole-transcriptome sequencing of canine mammary gland tumors	figshare	doi:10.6084/m9.figshare.c.4543784.v1	https://doi.org/10.6084/m9.figshare.c.4543784.v1	tumor
CMT-301	Whole exome sequencing	HiSeq 2500	Illumina	SRR7780911	SRX4635977	NCBI Sequence Read Archive	SRP159481	https://identifiers.org/ncbi/insdc.sra:SRP159481	Additional data and metadata	Whole-exome and whole-transcriptome sequencing of canine mammary gland tumors	figshare	doi:10.6084/m9.figshare.c.4543784.v1	https://doi.org/10.6084/m9.figshare.c.4543784.v1	normal
CMT-301	Whole exome sequencing	HiSeq 2500	Illumina	SRR7780910	SRX4635978	NCBI Sequence Read Archive	SRP159481	https://identifiers.org/ncbi/insdc.sra:SRP159481	Additional data and metadata	Whole-exome and whole-transcriptome sequencing of canine mammary gland tumors	figshare	doi:10.6084/m9.figshare.c.4543784.v1	https://doi.org/10.6084/m9.figshare.c.4543784.v1	tumor
CMT-306	Whole exome sequencing	HiSeq 2500	Illumina	SRR7780917	SRX4635971	NCBI Sequence Read Archive	SRP159481	https://identifiers.org/ncbi/insdc.sra:SRP159481	Additional data and metadata	Whole-exome and whole-transcriptome sequencing of canine mammary gland tumors	figshare	doi:10.6084/m9.figshare.c.4543784.v1	https://doi.org/10.6084/m9.figshare.c.4543784.v1	normal
CMT-306	Whole exome sequencing	HiSeq 2500	Illumina	SRR7780916	SRX4635972	NCBI Sequence Read Archive	SRP159481	https://identifiers.org/ncbi/insdc.sra:SRP159481	Additional data and metadata	Whole-exome and whole-transcriptome sequencing of canine mammary gland tumors	figshare	doi:10.6084/m9.figshare.c.4543784.v1	https://doi.org/10.6084/m9.figshare.c.4543784.v1	tumor
CMT-307	Whole exome sequencing	HiSeq 2500	Illumina	SRR7780915	SRX4635973	NCBI Sequence Read Archive	SRP159481	https://identifiers.org/ncbi/insdc.sra:SRP159481	Additional data and metadata	Whole-exome and whole-transcriptome sequencing of canine mammary gland tumors	figshare	doi:10.6084/m9.figshare.c.4543784.v1	https://doi.org/10.6084/m9.figshare.c.4543784.v1	normal
CMT-307	Whole exome sequencing	HiSeq 2500	Illumina	SRR7780914	SRX4635974	NCBI Sequence Read Archive	SRP159481	https://identifiers.org/ncbi/insdc.sra:SRP159481	Additional data and metadata	Whole-exome and whole-transcriptome sequencing of canine mammary gland tumors	figshare	doi:10.6084/m9.figshare.c.4543784.v1	https://doi.org/10.6084/m9.figshare.c.4543784.v1	tumor
CMT-308	Whole exome sequencing	HiSeq 2500	Illumina	SRR7780909	SRX4635979	NCBI Sequence Read Archive	SRP159481	https://identifiers.org/ncbi/insdc.sra:SRP159481	Additional data and metadata	Whole-exome and whole-transcriptome sequencing of canine mammary gland tumors	figshare	doi:10.6084/m9.figshare.c.4543784.v1	https://doi.org/10.6084/m9.figshare.c.4543784.v1	normal
CMT-308	Whole exome sequencing	HiSeq 2500	Illumina	SRR7780908	SRX4635980	NCBI Sequence Read Archive	SRP159481	https://identifiers.org/ncbi/insdc.sra:SRP159481	Additional data and metadata	Whole-exome and whole-transcriptome sequencing of canine mammary gland tumors	figshare	doi:10.6084/m9.figshare.c.4543784.v1	https://doi.org/10.6084/m9.figshare.c.4543784.v1	tumor
CMT-311	Whole exome sequencing	HiSeq 2500	Illumina	SRR7781024	SRX4635864	NCBI Sequence Read Archive	SRP159481	https://identifiers.org/ncbi/insdc.sra:SRP159481	Additional data and metadata	Whole-exome and whole-transcriptome sequencing of canine mammary gland tumors	figshare	doi:10.6084/m9.figshare.c.4543784.v1	https://doi.org/10.6084/m9.figshare.c.4543784.v1	normal
CMT-311	Whole exome sequencing	HiSeq 2500	Illumina	SRR7781025	SRX4635863	NCBI Sequence Read Archive	SRP159481	https://identifiers.org/ncbi/insdc.sra:SRP159481	Additional data and metadata	Whole-exome and whole-transcriptome sequencing of canine mammary gland tumors	figshare	doi:10.6084/m9.figshare.c.4543784.v1	https://doi.org/10.6084/m9.figshare.c.4543784.v1	tumor
CMT-317	Whole exome sequencing	HiSeq 2500	Illumina	SRR7781022	SRX4635866	NCBI Sequence Read Archive	SRP159481	https://identifiers.org/ncbi/insdc.sra:SRP159481	Additional data and metadata	Whole-exome and whole-transcriptome sequencing of canine mammary gland tumors	figshare	doi:10.6084/m9.figshare.c.4543784.v1	https://doi.org/10.6084/m9.figshare.c.4543784.v1	normal
CMT-317	Whole exome sequencing	HiSeq 2500	Illumina	SRR7781023	SRX4635865	NCBI Sequence Read Archive	SRP159481	https://identifiers.org/ncbi/insdc.sra:SRP159481	Additional data and metadata	Whole-exome and whole-transcriptome sequencing of canine mammary gland tumors	figshare	doi:10.6084/m9.figshare.c.4543784.v1	https://doi.org/10.6084/m9.figshare.c.4543784.v1	tumor
CMT-318	Whole exome sequencing	HiSeq 2500	Illumina	SRR7781020	SRX4635868	NCBI Sequence Read Archive	SRP159481	https://identifiers.org/ncbi/insdc.sra:SRP159481	Additional data and metadata	Whole-exome and whole-transcriptome sequencing of canine mammary gland tumors	figshare	doi:10.6084/m9.figshare.c.4543784.v1	https://doi.org/10.6084/m9.figshare.c.4543784.v1	normal
CMT-318	Whole exome sequencing	HiSeq 2500	Illumina	SRR7781021	SRX4635867	NCBI Sequence Read Archive	SRP159481	https://identifiers.org/ncbi/insdc.sra:SRP159481	Additional data and metadata	Whole-exome and whole-transcriptome sequencing of canine mammary gland tumors	figshare	doi:10.6084/m9.figshare.c.4543784.v1	https://doi.org/10.6084/m9.figshare.c.4543784.v1	tumor
CMT-319	Whole exome sequencing	HiSeq 2500	Illumina	SRR7781018	SRX4635870	NCBI Sequence Read Archive	SRP159481	https://identifiers.org/ncbi/insdc.sra:SRP159481	Additional data and metadata	Whole-exome and whole-transcriptome sequencing of canine mammary gland tumors	figshare	doi:10.6084/m9.figshare.c.4543784.v1	https://doi.org/10.6084/m9.figshare.c.4543784.v1	normal
CMT-319	Whole exome sequencing	HiSeq 2500	Illumina	SRR7781019	SRX4635869	NCBI Sequence Read Archive	SRP159481	https://identifiers.org/ncbi/insdc.sra:SRP159481	Additional data and metadata	Whole-exome and whole-transcriptome sequencing of canine mammary gland tumors	figshare	doi:10.6084/m9.figshare.c.4543784.v1	https://doi.org/10.6084/m9.figshare.c.4543784.v1	tumor
CMT-321	Whole exome sequencing	HiSeq 2500	Illumina	SRR7781026	SRX4635862	NCBI Sequence Read Archive	SRP159481	https://identifiers.org/ncbi/insdc.sra:SRP159481	Additional data and metadata	Whole-exome and whole-transcriptome sequencing of canine mammary gland tumors	figshare	doi:10.6084/m9.figshare.c.4543784.v1	https://doi.org/10.6084/m9.figshare.c.4543784.v1	normal
CMT-321	Whole exome sequencing	HiSeq 2500	Illumina	SRR7781027	SRX4635861	NCBI Sequence Read Archive	SRP159481	https://identifiers.org/ncbi/insdc.sra:SRP159481	Additional data and metadata	Whole-exome and whole-transcriptome sequencing of canine mammary gland tumors	figshare	doi:10.6084/m9.figshare.c.4543784.v1	https://doi.org/10.6084/m9.figshare.c.4543784.v1	tumor
CMT-332	Whole exome sequencing	HiSeq 2500	Illumina	SRR7780744	SRX4636144	NCBI Sequence Read Archive	SRP159481	https://identifiers.org/ncbi/insdc.sra:SRP159481	Additional data and metadata	Whole-exome and whole-transcriptome sequencing of canine mammary gland tumors	figshare	doi:10.6084/m9.figshare.c.4543784.v1	https://doi.org/10.6084/m9.figshare.c.4543784.v1	normal
CMT-332	Whole exome sequencing	HiSeq 2500	Illumina	SRR7780743	SRX4636145	NCBI Sequence Read Archive	SRP159481	https://identifiers.org/ncbi/insdc.sra:SRP159481	Additional data and metadata	Whole-exome and whole-transcriptome sequencing of canine mammary gland tumors	figshare	doi:10.6084/m9.figshare.c.4543784.v1	https://doi.org/10.6084/m9.figshare.c.4543784.v1	tumor
CMT-336	Whole exome sequencing	HiSeq 2500	Illumina	SRR7780746	SRX4636142	NCBI Sequence Read Archive	SRP159481	https://identifiers.org/ncbi/insdc.sra:SRP159481	Additional data and metadata	Whole-exome and whole-transcriptome sequencing of canine mammary gland tumors	figshare	doi:10.6084/m9.figshare.c.4543784.v1	https://doi.org/10.6084/m9.figshare.c.4543784.v1	normal
CMT-336	Whole exome sequencing	HiSeq 2500	Illumina	SRR7780745	SRX4636143	NCBI Sequence Read Archive	SRP159481	https://identifiers.org/ncbi/insdc.sra:SRP159481	Additional data and metadata	Whole-exome and whole-transcriptome sequencing of canine mammary gland tumors	figshare	doi:10.6084/m9.figshare.c.4543784.v1	https://doi.org/10.6084/m9.figshare.c.4543784.v1	tumor
CMT-340	Whole exome sequencing	HiSeq 2500	Illumina	SRR7780740	SRX4636148	NCBI Sequence Read Archive	SRP159481	https://identifiers.org/ncbi/insdc.sra:SRP159481	Additional data and metadata	Whole-exome and whole-transcriptome sequencing of canine mammary gland tumors	figshare	doi:10.6084/m9.figshare.c.4543784.v1	https://doi.org/10.6084/m9.figshare.c.4543784.v1	normal
CMT-340	Whole exome sequencing	HiSeq 2500	Illumina	SRR7780739	SRX4636149	NCBI Sequence Read Archive	SRP159481	https://identifiers.org/ncbi/insdc.sra:SRP159481	Additional data and metadata	Whole-exome and whole-transcriptome sequencing of canine mammary gland tumors	figshare	doi:10.6084/m9.figshare.c.4543784.v1	https://doi.org/10.6084/m9.figshare.c.4543784.v1	tumor
CMT-344	Whole exome sequencing	HiSeq 2500	Illumina	SRR7780742	SRX4636146	NCBI Sequence Read Archive	SRP159481	https://identifiers.org/ncbi/insdc.sra:SRP159481	Additional data and metadata	Whole-exome and whole-transcriptome sequencing of canine mammary gland tumors	figshare	doi:10.6084/m9.figshare.c.4543784.v1	https://doi.org/10.6084/m9.figshare.c.4543784.v1	normal
CMT-344	Whole exome sequencing	HiSeq 2500	Illumina	SRR7780741	SRX4636147	NCBI Sequence Read Archive	SRP159481	https://identifiers.org/ncbi/insdc.sra:SRP159481	Additional data and metadata	Whole-exome and whole-transcriptome sequencing of canine mammary gland tumors	figshare	doi:10.6084/m9.figshare.c.4543784.v1	https://doi.org/10.6084/m9.figshare.c.4543784.v1	tumor
CMT-346	Whole exome sequencing	HiSeq 2500	Illumina	SRR7780752	SRX4636136	NCBI Sequence Read Archive	SRP159481	https://identifiers.org/ncbi/insdc.sra:SRP159481	Additional data and metadata	Whole-exome and whole-transcriptome sequencing of canine mammary gland tumors	figshare	doi:10.6084/m9.figshare.c.4543784.v1	https://doi.org/10.6084/m9.figshare.c.4543784.v1	normal
CMT-346	Whole exome sequencing	HiSeq 2500	Illumina	SRR7780820	SRX4636068	NCBI Sequence Read Archive	SRP159481	https://identifiers.org/ncbi/insdc.sra:SRP159481	Additional data and metadata	Whole-exome and whole-transcriptome sequencing of canine mammary gland tumors	figshare	doi:10.6084/m9.figshare.c.4543784.v1	https://doi.org/10.6084/m9.figshare.c.4543784.v1	tumor
CMT-348	Whole exome sequencing	HiSeq 2500	Illumina	SRR7780856	SRX4636032	NCBI Sequence Read Archive	SRP159481	https://identifiers.org/ncbi/insdc.sra:SRP159481	Additional data and metadata	Whole-exome and whole-transcriptome sequencing of canine mammary gland tumors	figshare	doi:10.6084/m9.figshare.c.4543784.v1	https://doi.org/10.6084/m9.figshare.c.4543784.v1	normal
CMT-348	Whole exome sequencing	HiSeq 2500	Illumina	SRR7780857	SRX4636031	NCBI Sequence Read Archive	SRP159481	https://identifiers.org/ncbi/insdc.sra:SRP159481	Additional data and metadata	Whole-exome and whole-transcriptome sequencing of canine mammary gland tumors	figshare	doi:10.6084/m9.figshare.c.4543784.v1	https://doi.org/10.6084/m9.figshare.c.4543784.v1	tumor
CMT-351	Whole exome sequencing	HiSeq 2500	Illumina	SRR7781048	SRX4636222	NCBI Sequence Read Archive	SRP159481	https://identifiers.org/ncbi/insdc.sra:SRP159481	Additional data and metadata	Whole-exome and whole-transcriptome sequencing of canine mammary gland tumors	figshare	doi:10.6084/m9.figshare.c.4543784.v1	https://doi.org/10.6084/m9.figshare.c.4543784.v1	tumor
CMT-353	Whole exome sequencing	HiSeq 2500	Illumina	SRR7781049	SRX4636221	NCBI Sequence Read Archive	SRP159481	https://identifiers.org/ncbi/insdc.sra:SRP159481	Additional data and metadata	Whole-exome and whole-transcriptome sequencing of canine mammary gland tumors	figshare	doi:10.6084/m9.figshare.c.4543784.v1	https://doi.org/10.6084/m9.figshare.c.4543784.v1	normal
CMT-353	Whole exome sequencing	HiSeq 2500	Illumina	SRR7780860	SRX4636028	NCBI Sequence Read Archive	SRP159481	https://identifiers.org/ncbi/insdc.sra:SRP159481	Additional data and metadata	Whole-exome and whole-transcriptome sequencing of canine mammary gland tumors	figshare	doi:10.6084/m9.figshare.c.4543784.v1	https://doi.org/10.6084/m9.figshare.c.4543784.v1	tumor
CMT-354	Whole exome sequencing	HiSeq 2500	Illumina	SRR7780861	SRX4636027	NCBI Sequence Read Archive	SRP159481	https://identifiers.org/ncbi/insdc.sra:SRP159481	Additional data and metadata	Whole-exome and whole-transcriptome sequencing of canine mammary gland tumors	figshare	doi:10.6084/m9.figshare.c.4543784.v1	https://doi.org/10.6084/m9.figshare.c.4543784.v1	normal
CMT-354	Whole exome sequencing	HiSeq 2500	Illumina	SRR7780862	SRX4636026	NCBI Sequence Read Archive	SRP159481	https://identifiers.org/ncbi/insdc.sra:SRP159481	Additional data and metadata	Whole-exome and whole-transcriptome sequencing of canine mammary gland tumors	figshare	doi:10.6084/m9.figshare.c.4543784.v1	https://doi.org/10.6084/m9.figshare.c.4543784.v1	tumor
CMT-355	Whole exome sequencing	HiSeq 2500	Illumina	SRR7780863	SRX4636025	NCBI Sequence Read Archive	SRP159481	https://identifiers.org/ncbi/insdc.sra:SRP159481	Additional data and metadata	Whole-exome and whole-transcriptome sequencing of canine mammary gland tumors	figshare	doi:10.6084/m9.figshare.c.4543784.v1	https://doi.org/10.6084/m9.figshare.c.4543784.v1	normal
CMT-355	Whole exome sequencing	HiSeq 2500	Illumina	SRR7780949	SRX4635939	NCBI Sequence Read Archive	SRP159481	https://identifiers.org/ncbi/insdc.sra:SRP159481	Additional data and metadata	Whole-exome and whole-transcriptome sequencing of canine mammary gland tumors	figshare	doi:10.6084/m9.figshare.c.4543784.v1	https://doi.org/10.6084/m9.figshare.c.4543784.v1	tumor
CMT-360	Whole exome sequencing	HiSeq 2500	Illumina	SRR7781068	SRX4636202	NCBI Sequence Read Archive	SRP159481	https://identifiers.org/ncbi/insdc.sra:SRP159481	Additional data and metadata	Whole-exome and whole-transcriptome sequencing of canine mammary gland tumors	figshare	doi:10.6084/m9.figshare.c.4543784.v1	https://doi.org/10.6084/m9.figshare.c.4543784.v1	normal
CMT-360	Whole exome sequencing	HiSeq 2500	Illumina	SRR7780961	SRX4635927	NCBI Sequence Read Archive	SRP159481	https://identifiers.org/ncbi/insdc.sra:SRP159481	Additional data and metadata	Whole-exome and whole-transcriptome sequencing of canine mammary gland tumors	figshare	doi:10.6084/m9.figshare.c.4543784.v1	https://doi.org/10.6084/m9.figshare.c.4543784.v1	tumor
CMT-365	Whole exome sequencing	HiSeq 2500	Illumina	SRR7780960	SRX4635928	NCBI Sequence Read Archive	SRP159481	https://identifiers.org/ncbi/insdc.sra:SRP159481	Additional data and metadata	Whole-exome and whole-transcriptome sequencing of canine mammary gland tumors	figshare	doi:10.6084/m9.figshare.c.4543784.v1	https://doi.org/10.6084/m9.figshare.c.4543784.v1	normal
CMT-365	Whole exome sequencing	HiSeq 2500	Illumina	SRR7780959	SRX4635929	NCBI Sequence Read Archive	SRP159481	https://identifiers.org/ncbi/insdc.sra:SRP159481	Additional data and metadata	Whole-exome and whole-transcriptome sequencing of canine mammary gland tumors	figshare	doi:10.6084/m9.figshare.c.4543784.v1	https://doi.org/10.6084/m9.figshare.c.4543784.v1	tumor
CMT-369	Whole exome sequencing	HiSeq 2500	Illumina	SRR7780946	SRX4635942	NCBI Sequence Read Archive	SRP159481	https://identifiers.org/ncbi/insdc.sra:SRP159481	Additional data and metadata	Whole-exome and whole-transcriptome sequencing of canine mammary gland tumors	figshare	doi:10.6084/m9.figshare.c.4543784.v1	https://doi.org/10.6084/m9.figshare.c.4543784.v1	normal
CMT-369	Whole exome sequencing	HiSeq 2500	Illumina	SRR7780957	SRX4635931	NCBI Sequence Read Archive	SRP159481	https://identifiers.org/ncbi/insdc.sra:SRP159481	Additional data and metadata	Whole-exome and whole-transcriptome sequencing of canine mammary gland tumors	figshare	doi:10.6084/m9.figshare.c.4543784.v1	https://doi.org/10.6084/m9.figshare.c.4543784.v1	tumor
CMT-374	Whole exome sequencing	HiSeq 2500	Illumina	SRR7780956	SRX4635932	NCBI Sequence Read Archive	SRP159481	https://identifiers.org/ncbi/insdc.sra:SRP159481	Additional data and metadata	Whole-exome and whole-transcriptome sequencing of canine mammary gland tumors	figshare	doi:10.6084/m9.figshare.c.4543784.v1	https://doi.org/10.6084/m9.figshare.c.4543784.v1	normal
CMT-374	Whole exome sequencing	HiSeq 2500	Illumina	SRR7780955	SRX4635933	NCBI Sequence Read Archive	SRP159481	https://identifiers.org/ncbi/insdc.sra:SRP159481	Additional data and metadata	Whole-exome and whole-transcriptome sequencing of canine mammary gland tumors	figshare	doi:10.6084/m9.figshare.c.4543784.v1	https://doi.org/10.6084/m9.figshare.c.4543784.v1	tumor
CMT-377	Whole exome sequencing	HiSeq 2500	Illumina	SRR7780954	SRX4635934	NCBI Sequence Read Archive	SRP159481	https://identifiers.org/ncbi/insdc.sra:SRP159481	Additional data and metadata	Whole-exome and whole-transcriptome sequencing of canine mammary gland tumors	figshare	doi:10.6084/m9.figshare.c.4543784.v1	https://doi.org/10.6084/m9.figshare.c.4543784.v1	normal
CMT-377	Whole exome sequencing	HiSeq 2500	Illumina	SRR7780953	SRX4635935	NCBI Sequence Read Archive	SRP159481	https://identifiers.org/ncbi/insdc.sra:SRP159481	Additional data and metadata	Whole-exome and whole-transcriptome sequencing of canine mammary gland tumors	figshare	doi:10.6084/m9.figshare.c.4543784.v1	https://doi.org/10.6084/m9.figshare.c.4543784.v1	tumor
CMT-381	Whole exome sequencing	HiSeq 2500	Illumina	SRR7780952	SRX4635936	NCBI Sequence Read Archive	SRP159481	https://identifiers.org/ncbi/insdc.sra:SRP159481	Additional data and metadata	Whole-exome and whole-transcriptome sequencing of canine mammary gland tumors	figshare	doi:10.6084/m9.figshare.c.4543784.v1	https://doi.org/10.6084/m9.figshare.c.4543784.v1	normal
CMT-381	Whole exome sequencing	HiSeq 2500	Illumina	SRR7781054	SRX4636216	NCBI Sequence Read Archive	SRP159481	https://identifiers.org/ncbi/insdc.sra:SRP159481	Additional data and metadata	Whole-exome and whole-transcriptome sequencing of canine mammary gland tumors	figshare	doi:10.6084/m9.figshare.c.4543784.v1	https://doi.org/10.6084/m9.figshare.c.4543784.v1	tumor
CMT-392	Whole exome sequencing	HiSeq 2500	Illumina	SRR7781055	SRX4636215	NCBI Sequence Read Archive	SRP159481	https://identifiers.org/ncbi/insdc.sra:SRP159481	Additional data and metadata	Whole-exome and whole-transcriptome sequencing of canine mammary gland tumors	figshare	doi:10.6084/m9.figshare.c.4543784.v1	https://doi.org/10.6084/m9.figshare.c.4543784.v1	normal
CMT-392	Whole exome sequencing	HiSeq 2500	Illumina	SRR7781052	SRX4636218	NCBI Sequence Read Archive	SRP159481	https://identifiers.org/ncbi/insdc.sra:SRP159481	Additional data and metadata	Whole-exome and whole-transcriptome sequencing of canine mammary gland tumors	figshare	doi:10.6084/m9.figshare.c.4543784.v1	https://doi.org/10.6084/m9.figshare.c.4543784.v1	tumor
CMT-400	Whole exome sequencing	HiSeq 2500	Illumina	SRR7781053	SRX4636217	NCBI Sequence Read Archive	SRP159481	https://identifiers.org/ncbi/insdc.sra:SRP159481	Additional data and metadata	Whole-exome and whole-transcriptome sequencing of canine mammary gland tumors	figshare	doi:10.6084/m9.figshare.c.4543784.v1	https://doi.org/10.6084/m9.figshare.c.4543784.v1	normal
CMT-400	Whole exome sequencing	HiSeq 2500	Illumina	SRR7781058	SRX4636212	NCBI Sequence Read Archive	SRP159481	https://identifiers.org/ncbi/insdc.sra:SRP159481	Additional data and metadata	Whole-exome and whole-transcriptome sequencing of canine mammary gland tumors	figshare	doi:10.6084/m9.figshare.c.4543784.v1	https://doi.org/10.6084/m9.figshare.c.4543784.v1	tumor
CMT-402	Whole exome sequencing	HiSeq 2500	Illumina	SRR7781059	SRX4636211	NCBI Sequence Read Archive	SRP159481	https://identifiers.org/ncbi/insdc.sra:SRP159481	Additional data and metadata	Whole-exome and whole-transcriptome sequencing of canine mammary gland tumors	figshare	doi:10.6084/m9.figshare.c.4543784.v1	https://doi.org/10.6084/m9.figshare.c.4543784.v1	normal
CMT-402	Whole exome sequencing	HiSeq 2500	Illumina	SRR7781056	SRX4636214	NCBI Sequence Read Archive	SRP159481	https://identifiers.org/ncbi/insdc.sra:SRP159481	Additional data and metadata	Whole-exome and whole-transcriptome sequencing of canine mammary gland tumors	figshare	doi:10.6084/m9.figshare.c.4543784.v1	https://doi.org/10.6084/m9.figshare.c.4543784.v1	tumor
CMT-405	Whole exome sequencing	HiSeq 2500	Illumina	SRR7781057	SRX4636213	NCBI Sequence Read Archive	SRP159481	https://identifiers.org/ncbi/insdc.sra:SRP159481	Additional data and metadata	Whole-exome and whole-transcriptome sequencing of canine mammary gland tumors	figshare	doi:10.6084/m9.figshare.c.4543784.v1	https://doi.org/10.6084/m9.figshare.c.4543784.v1	normal
CMT-405	Whole exome sequencing	HiSeq 2500	Illumina	SRR7781050	SRX4636220	NCBI Sequence Read Archive	SRP159481	https://identifiers.org/ncbi/insdc.sra:SRP159481	Additional data and metadata	Whole-exome and whole-transcriptome sequencing of canine mammary gland tumors	figshare	doi:10.6084/m9.figshare.c.4543784.v1	https://doi.org/10.6084/m9.figshare.c.4543784.v1	tumor
CMT-407	Whole exome sequencing	HiSeq 2500	Illumina	SRR7781051	SRX4636219	NCBI Sequence Read Archive	SRP159481	https://identifiers.org/ncbi/insdc.sra:SRP159481	Additional data and metadata	Whole-exome and whole-transcriptome sequencing of canine mammary gland tumors	figshare	doi:10.6084/m9.figshare.c.4543784.v1	https://doi.org/10.6084/m9.figshare.c.4543784.v1	normal
CMT-407	Whole exome sequencing	HiSeq 2500	Illumina	SRR7780789	SRX4636099	NCBI Sequence Read Archive	SRP159481	https://identifiers.org/ncbi/insdc.sra:SRP159481	Additional data and metadata	Whole-exome and whole-transcriptome sequencing of canine mammary gland tumors	figshare	doi:10.6084/m9.figshare.c.4543784.v1	https://doi.org/10.6084/m9.figshare.c.4543784.v1	tumor
CMT-414	Whole exome sequencing	HiSeq 2500	Illumina	SRR7780788	SRX4636100	NCBI Sequence Read Archive	SRP159481	https://identifiers.org/ncbi/insdc.sra:SRP159481	Additional data and metadata	Whole-exome and whole-transcriptome sequencing of canine mammary gland tumors	figshare	doi:10.6084/m9.figshare.c.4543784.v1	https://doi.org/10.6084/m9.figshare.c.4543784.v1	normal
CMT-414	Whole exome sequencing	HiSeq 2500	Illumina	SRR7780791	SRX4636097	NCBI Sequence Read Archive	SRP159481	https://identifiers.org/ncbi/insdc.sra:SRP159481	Additional data and metadata	Whole-exome and whole-transcriptome sequencing of canine mammary gland tumors	figshare	doi:10.6084/m9.figshare.c.4543784.v1	https://doi.org/10.6084/m9.figshare.c.4543784.v1	tumor
CMT-417	Whole exome sequencing	HiSeq 2500	Illumina	SRR7780790	SRX4636098	NCBI Sequence Read Archive	SRP159481	https://identifiers.org/ncbi/insdc.sra:SRP159481	Additional data and metadata	Whole-exome and whole-transcriptome sequencing of canine mammary gland tumors	figshare	doi:10.6084/m9.figshare.c.4543784.v1	https://doi.org/10.6084/m9.figshare.c.4543784.v1	normal
CMT-417	Whole exome sequencing	HiSeq 2500	Illumina	SRR7780793	SRX4636095	NCBI Sequence Read Archive	SRP159481	https://identifiers.org/ncbi/insdc.sra:SRP159481	Additional data and metadata	Whole-exome and whole-transcriptome sequencing of canine mammary gland tumors	figshare	doi:10.6084/m9.figshare.c.4543784.v1	https://doi.org/10.6084/m9.figshare.c.4543784.v1	tumor
CMT-435	Whole exome sequencing	HiSeq 2500	Illumina	SRR7780792	SRX4636096	NCBI Sequence Read Archive	SRP159481	https://identifiers.org/ncbi/insdc.sra:SRP159481	Additional data and metadata	Whole-exome and whole-transcriptome sequencing of canine mammary gland tumors	figshare	doi:10.6084/m9.figshare.c.4543784.v1	https://doi.org/10.6084/m9.figshare.c.4543784.v1	normal
CMT-435	Whole exome sequencing	HiSeq 2500	Illumina	SRR7780795	SRX4636093	NCBI Sequence Read Archive	SRP159481	https://identifiers.org/ncbi/insdc.sra:SRP159481	Additional data and metadata	Whole-exome and whole-transcriptome sequencing of canine mammary gland tumors	figshare	doi:10.6084/m9.figshare.c.4543784.v1	https://doi.org/10.6084/m9.figshare.c.4543784.v1	tumor
CMT-436	Whole exome sequencing	HiSeq 2500	Illumina	SRR7780794	SRX4636094	NCBI Sequence Read Archive	SRP159481	https://identifiers.org/ncbi/insdc.sra:SRP159481	Additional data and metadata	Whole-exome and whole-transcriptome sequencing of canine mammary gland tumors	figshare	doi:10.6084/m9.figshare.c.4543784.v1	https://doi.org/10.6084/m9.figshare.c.4543784.v1	normal
CMT-436	Whole exome sequencing	HiSeq 2500	Illumina	SRR7780787	SRX4636101	NCBI Sequence Read Archive	SRP159481	https://identifiers.org/ncbi/insdc.sra:SRP159481	Additional data and metadata	Whole-exome and whole-transcriptome sequencing of canine mammary gland tumors	figshare	doi:10.6084/m9.figshare.c.4543784.v1	https://doi.org/10.6084/m9.figshare.c.4543784.v1	tumor
CMT-439	Whole exome sequencing	HiSeq 2500	Illumina	SRR7780786	SRX4636102	NCBI Sequence Read Archive	SRP159481	https://identifiers.org/ncbi/insdc.sra:SRP159481	Additional data and metadata	Whole-exome and whole-transcriptome sequencing of canine mammary gland tumors	figshare	doi:10.6084/m9.figshare.c.4543784.v1	https://doi.org/10.6084/m9.figshare.c.4543784.v1	normal
CMT-439	Whole exome sequencing	HiSeq 2500	Illumina	SRR7780896	SRX4635992	NCBI Sequence Read Archive	SRP159481	https://identifiers.org/ncbi/insdc.sra:SRP159481	Additional data and metadata	Whole-exome and whole-transcriptome sequencing of canine mammary gland tumors	figshare	doi:10.6084/m9.figshare.c.4543784.v1	https://doi.org/10.6084/m9.figshare.c.4543784.v1	tumor
CMT-440	Whole exome sequencing	HiSeq 2500	Illumina	SRR7780897	SRX4635991	NCBI Sequence Read Archive	SRP159481	https://identifiers.org/ncbi/insdc.sra:SRP159481	Additional data and metadata	Whole-exome and whole-transcriptome sequencing of canine mammary gland tumors	figshare	doi:10.6084/m9.figshare.c.4543784.v1	https://doi.org/10.6084/m9.figshare.c.4543784.v1	tumor
CMT-442	Whole exome sequencing	HiSeq 2500	Illumina	SRR7780950	SRX4635938	NCBI Sequence Read Archive	SRP159481	https://identifiers.org/ncbi/insdc.sra:SRP159481	Additional data and metadata	Whole-exome and whole-transcriptome sequencing of canine mammary gland tumors	figshare	doi:10.6084/m9.figshare.c.4543784.v1	https://doi.org/10.6084/m9.figshare.c.4543784.v1	normal
CMT-442	Whole exome sequencing	HiSeq 2500	Illumina	SRR7780951	SRX4635937	NCBI Sequence Read Archive	SRP159481	https://identifiers.org/ncbi/insdc.sra:SRP159481	Additional data and metadata	Whole-exome and whole-transcriptome sequencing of canine mammary gland tumors	figshare	doi:10.6084/m9.figshare.c.4543784.v1	https://doi.org/10.6084/m9.figshare.c.4543784.v1	tumor
CMT-449	Whole exome sequencing	HiSeq 2500	Illumina	SRR7780892	SRX4635996	NCBI Sequence Read Archive	SRP159481	https://identifiers.org/ncbi/insdc.sra:SRP159481	Additional data and metadata	Whole-exome and whole-transcriptome sequencing of canine mammary gland tumors	figshare	doi:10.6084/m9.figshare.c.4543784.v1	https://doi.org/10.6084/m9.figshare.c.4543784.v1	normal
CMT-449	Whole exome sequencing	HiSeq 2500	Illumina	SRR7780893	SRX4635995	NCBI Sequence Read Archive	SRP159481	https://identifiers.org/ncbi/insdc.sra:SRP159481	Additional data and metadata	Whole-exome and whole-transcriptome sequencing of canine mammary gland tumors	figshare	doi:10.6084/m9.figshare.c.4543784.v1	https://doi.org/10.6084/m9.figshare.c.4543784.v1	tumor
CMT-452	Whole exome sequencing	HiSeq 2500	Illumina	SRR7780894	SRX4635994	NCBI Sequence Read Archive	SRP159481	https://identifiers.org/ncbi/insdc.sra:SRP159481	Additional data and metadata	Whole-exome and whole-transcriptome sequencing of canine mammary gland tumors	figshare	doi:10.6084/m9.figshare.c.4543784.v1	https://doi.org/10.6084/m9.figshare.c.4543784.v1	normal
CMT-452	Whole exome sequencing	HiSeq 2500	Illumina	SRR7780895	SRX4635993	NCBI Sequence Read Archive	SRP159481	https://identifiers.org/ncbi/insdc.sra:SRP159481	Additional data and metadata	Whole-exome and whole-transcriptome sequencing of canine mammary gland tumors	figshare	doi:10.6084/m9.figshare.c.4543784.v1	https://doi.org/10.6084/m9.figshare.c.4543784.v1	tumor
CMT-456	Whole exome sequencing	HiSeq 2500	Illumina	SRR7780904	SRX4635984	NCBI Sequence Read Archive	SRP159481	https://identifiers.org/ncbi/insdc.sra:SRP159481	Additional data and metadata	Whole-exome and whole-transcriptome sequencing of canine mammary gland tumors	figshare	doi:10.6084/m9.figshare.c.4543784.v1	https://doi.org/10.6084/m9.figshare.c.4543784.v1	normal
CMT-456	Whole exome sequencing	HiSeq 2500	Illumina	SRR7780809	SRX4636079	NCBI Sequence Read Archive	SRP159481	https://identifiers.org/ncbi/insdc.sra:SRP159481	Additional data and metadata	Whole-exome and whole-transcriptome sequencing of canine mammary gland tumors	figshare	doi:10.6084/m9.figshare.c.4543784.v1	https://doi.org/10.6084/m9.figshare.c.4543784.v1	tumor
CMT-458	Whole exome sequencing	HiSeq 2500	Illumina	SRR7780843	SRX4636045	NCBI Sequence Read Archive	SRP159481	https://identifiers.org/ncbi/insdc.sra:SRP159481	Additional data and metadata	Whole-exome and whole-transcriptome sequencing of canine mammary gland tumors	figshare	doi:10.6084/m9.figshare.c.4543784.v1	https://doi.org/10.6084/m9.figshare.c.4543784.v1	normal
CMT-458	Whole exome sequencing	HiSeq 2500	Illumina	SRR7781004	SRX4635884	NCBI Sequence Read Archive	SRP159481	https://identifiers.org/ncbi/insdc.sra:SRP159481	Additional data and metadata	Whole-exome and whole-transcriptome sequencing of canine mammary gland tumors	figshare	doi:10.6084/m9.figshare.c.4543784.v1	https://doi.org/10.6084/m9.figshare.c.4543784.v1	tumor
CMT-459	Whole exome sequencing	HiSeq 2500	Illumina	SRR7781003	SRX4635885	NCBI Sequence Read Archive	SRP159481	https://identifiers.org/ncbi/insdc.sra:SRP159481	Additional data and metadata	Whole-exome and whole-transcriptome sequencing of canine mammary gland tumors	figshare	doi:10.6084/m9.figshare.c.4543784.v1	https://doi.org/10.6084/m9.figshare.c.4543784.v1	normal
CMT-459	Whole exome sequencing	HiSeq 2500	Illumina	SRR7781002	SRX4635886	NCBI Sequence Read Archive	SRP159481	https://identifiers.org/ncbi/insdc.sra:SRP159481	Additional data and metadata	Whole-exome and whole-transcriptome sequencing of canine mammary gland tumors	figshare	doi:10.6084/m9.figshare.c.4543784.v1	https://doi.org/10.6084/m9.figshare.c.4543784.v1	tumor
CMT-471	Whole exome sequencing	HiSeq 2500	Illumina	SRR7781009	SRX4635879	NCBI Sequence Read Archive	SRP159481	https://identifiers.org/ncbi/insdc.sra:SRP159481	Additional data and metadata	Whole-exome and whole-transcriptome sequencing of canine mammary gland tumors	figshare	doi:10.6084/m9.figshare.c.4543784.v1	https://doi.org/10.6084/m9.figshare.c.4543784.v1	normal
CMT-471	Whole exome sequencing	HiSeq 2500	Illumina	SRR7781008	SRX4635880	NCBI Sequence Read Archive	SRP159481	https://identifiers.org/ncbi/insdc.sra:SRP159481	Additional data and metadata	Whole-exome and whole-transcriptome sequencing of canine mammary gland tumors	figshare	doi:10.6084/m9.figshare.c.4543784.v1	https://doi.org/10.6084/m9.figshare.c.4543784.v1	tumor
CMT-476	Whole exome sequencing	HiSeq 2500	Illumina	SRR7781007	SRX4635881	NCBI Sequence Read Archive	SRP159481	https://identifiers.org/ncbi/insdc.sra:SRP159481	Additional data and metadata	Whole-exome and whole-transcriptome sequencing of canine mammary gland tumors	figshare	doi:10.6084/m9.figshare.c.4543784.v1	https://doi.org/10.6084/m9.figshare.c.4543784.v1	tumor
CMT-480	Whole exome sequencing	HiSeq 2500	Illumina	SRR7781006	SRX4635882	NCBI Sequence Read Archive	SRP159481	https://identifiers.org/ncbi/insdc.sra:SRP159481	Additional data and metadata	Whole-exome and whole-transcriptome sequencing of canine mammary gland tumors	figshare	doi:10.6084/m9.figshare.c.4543784.v1	https://doi.org/10.6084/m9.figshare.c.4543784.v1	normal
CMT-480	Whole exome sequencing	HiSeq 2500	Illumina	SRR7780845	SRX4636043	NCBI Sequence Read Archive	SRP159481	https://identifiers.org/ncbi/insdc.sra:SRP159481	Additional data and metadata	Whole-exome and whole-transcriptome sequencing of canine mammary gland tumors	figshare	doi:10.6084/m9.figshare.c.4543784.v1	https://doi.org/10.6084/m9.figshare.c.4543784.v1	tumor
CMT-493	Whole exome sequencing	HiSeq 2500	Illumina	SRR7780844	SRX4636044	NCBI Sequence Read Archive	SRP159481	https://identifiers.org/ncbi/insdc.sra:SRP159481	Additional data and metadata	Whole-exome and whole-transcriptome sequencing of canine mammary gland tumors	figshare	doi:10.6084/m9.figshare.c.4543784.v1	https://doi.org/10.6084/m9.figshare.c.4543784.v1	tumor
CMT-495	Whole exome sequencing	HiSeq 2500	Illumina	SRR7781065	SRX4636205	NCBI Sequence Read Archive	SRP159481	https://identifiers.org/ncbi/insdc.sra:SRP159481	Additional data and metadata	Whole-exome and whole-transcriptome sequencing of canine mammary gland tumors	figshare	doi:10.6084/m9.figshare.c.4543784.v1	https://doi.org/10.6084/m9.figshare.c.4543784.v1	normal
CMT-495	Whole exome sequencing	HiSeq 2500	Illumina	SRR7781064	SRX4636206	NCBI Sequence Read Archive	SRP159481	https://identifiers.org/ncbi/insdc.sra:SRP159481	Additional data and metadata	Whole-exome and whole-transcriptome sequencing of canine mammary gland tumors	figshare	doi:10.6084/m9.figshare.c.4543784.v1	https://doi.org/10.6084/m9.figshare.c.4543784.v1	tumor
CMT-496	Whole exome sequencing	HiSeq 2500	Illumina	SRR7781067	SRX4636203	NCBI Sequence Read Archive	SRP159481	https://identifiers.org/ncbi/insdc.sra:SRP159481	Additional data and metadata	Whole-exome and whole-transcriptome sequencing of canine mammary gland tumors	figshare	doi:10.6084/m9.figshare.c.4543784.v1	https://doi.org/10.6084/m9.figshare.c.4543784.v1	normal
CMT-496	Whole exome sequencing	HiSeq 2500	Illumina	SRR7781066	SRX4636204	NCBI Sequence Read Archive	SRP159481	https://identifiers.org/ncbi/insdc.sra:SRP159481	Additional data and metadata	Whole-exome and whole-transcriptome sequencing of canine mammary gland tumors	figshare	doi:10.6084/m9.figshare.c.4543784.v1	https://doi.org/10.6084/m9.figshare.c.4543784.v1	tumor
CMT-505	Whole exome sequencing	HiSeq 2500	Illumina	SRR7781061	SRX4636209	NCBI Sequence Read Archive	SRP159481	https://identifiers.org/ncbi/insdc.sra:SRP159481	Additional data and metadata	Whole-exome and whole-transcriptome sequencing of canine mammary gland tumors	figshare	doi:10.6084/m9.figshare.c.4543784.v1	https://doi.org/10.6084/m9.figshare.c.4543784.v1	normal
CMT-505	Whole exome sequencing	HiSeq 2500	Illumina	SRR7781060	SRX4636210	NCBI Sequence Read Archive	SRP159481	https://identifiers.org/ncbi/insdc.sra:SRP159481	Additional data and metadata	Whole-exome and whole-transcriptome sequencing of canine mammary gland tumors	figshare	doi:10.6084/m9.figshare.c.4543784.v1	https://doi.org/10.6084/m9.figshare.c.4543784.v1	tumor
CMT-522	Whole exome sequencing	HiSeq 2500	Illumina	SRR7781063	SRX4636207	NCBI Sequence Read Archive	SRP159481	https://identifiers.org/ncbi/insdc.sra:SRP159481	Additional data and metadata	Whole-exome and whole-transcriptome sequencing of canine mammary gland tumors	figshare	doi:10.6084/m9.figshare.c.4543784.v1	https://doi.org/10.6084/m9.figshare.c.4543784.v1	tumor
CMT-523	Whole exome sequencing	HiSeq 2500	Illumina	SRR7781062	SRX4636208	NCBI Sequence Read Archive	SRP159481	https://identifiers.org/ncbi/insdc.sra:SRP159481	Additional data and metadata	Whole-exome and whole-transcriptome sequencing of canine mammary gland tumors	figshare	doi:10.6084/m9.figshare.c.4543784.v1	https://doi.org/10.6084/m9.figshare.c.4543784.v1	normal
CMT-523	Whole exome sequencing	HiSeq 2500	Illumina	SRR7781070	SRX4636200	NCBI Sequence Read Archive	SRP159481	https://identifiers.org/ncbi/insdc.sra:SRP159481	Additional data and metadata	Whole-exome and whole-transcriptome sequencing of canine mammary gland tumors	figshare	doi:10.6084/m9.figshare.c.4543784.v1	https://doi.org/10.6084/m9.figshare.c.4543784.v1	tumor
CMT-538	Whole exome sequencing	HiSeq 2500	Illumina	SRR7781069	SRX4636201	NCBI Sequence Read Archive	SRP159481	https://identifiers.org/ncbi/insdc.sra:SRP159481	Additional data and metadata	Whole-exome and whole-transcriptome sequencing of canine mammary gland tumors	figshare	doi:10.6084/m9.figshare.c.4543784.v1	https://doi.org/10.6084/m9.figshare.c.4543784.v1	normal
CMT-538	Whole exome sequencing	HiSeq 2500	Illumina	SRR7780968	SRX4635920	NCBI Sequence Read Archive	SRP159481	https://identifiers.org/ncbi/insdc.sra:SRP159481	Additional data and metadata	Whole-exome and whole-transcriptome sequencing of canine mammary gland tumors	figshare	doi:10.6084/m9.figshare.c.4543784.v1	https://doi.org/10.6084/m9.figshare.c.4543784.v1	tumor
CMT-577	Whole exome sequencing	HiSeq 2500	Illumina	SRR7780969	SRX4635919	NCBI Sequence Read Archive	SRP159481	https://identifiers.org/ncbi/insdc.sra:SRP159481	Additional data and metadata	Whole-exome and whole-transcriptome sequencing of canine mammary gland tumors	figshare	doi:10.6084/m9.figshare.c.4543784.v1	https://doi.org/10.6084/m9.figshare.c.4543784.v1	normal
CMT-577	Whole exome sequencing	HiSeq 2500	Illumina	SRR7780966	SRX4635922	NCBI Sequence Read Archive	SRP159481	https://identifiers.org/ncbi/insdc.sra:SRP159481	Additional data and metadata	Whole-exome and whole-transcriptome sequencing of canine mammary gland tumors	figshare	doi:10.6084/m9.figshare.c.4543784.v1	https://doi.org/10.6084/m9.figshare.c.4543784.v1	tumor
CMT-581	Whole exome sequencing	HiSeq 2500	Illumina	SRR7780967	SRX4635921	NCBI Sequence Read Archive	SRP159481	https://identifiers.org/ncbi/insdc.sra:SRP159481	Additional data and metadata	Whole-exome and whole-transcriptome sequencing of canine mammary gland tumors	figshare	doi:10.6084/m9.figshare.c.4543784.v1	https://doi.org/10.6084/m9.figshare.c.4543784.v1	normal
CMT-581	Whole exome sequencing	HiSeq 2500	Illumina	SRR7780964	SRX4635924	NCBI Sequence Read Archive	SRP159481	https://identifiers.org/ncbi/insdc.sra:SRP159481	Additional data and metadata	Whole-exome and whole-transcriptome sequencing of canine mammary gland tumors	figshare	doi:10.6084/m9.figshare.c.4543784.v1	https://doi.org/10.6084/m9.figshare.c.4543784.v1	tumor
CMT-586	Whole exome sequencing	HiSeq 2500	Illumina	SRR7780965	SRX4635923	NCBI Sequence Read Archive	SRP159481	https://identifiers.org/ncbi/insdc.sra:SRP159481	Additional data and metadata	Whole-exome and whole-transcriptome sequencing of canine mammary gland tumors	figshare	doi:10.6084/m9.figshare.c.4543784.v1	https://doi.org/10.6084/m9.figshare.c.4543784.v1	normal
CMT-586	Whole exome sequencing	HiSeq 2500	Illumina	SRR7780962	SRX4635926	NCBI Sequence Read Archive	SRP159481	https://identifiers.org/ncbi/insdc.sra:SRP159481	Additional data and metadata	Whole-exome and whole-transcriptome sequencing of canine mammary gland tumors	figshare	doi:10.6084/m9.figshare.c.4543784.v1	https://doi.org/10.6084/m9.figshare.c.4543784.v1	tumor
CMT-601	Whole exome sequencing	HiSeq 2500	Illumina	SRR7780963	SRX4635925	NCBI Sequence Read Archive	SRP159481	https://identifiers.org/ncbi/insdc.sra:SRP159481	Additional data and metadata	Whole-exome and whole-transcriptome sequencing of canine mammary gland tumors	figshare	doi:10.6084/m9.figshare.c.4543784.v1	https://doi.org/10.6084/m9.figshare.c.4543784.v1	tumor
CMT-603	Whole exome sequencing	HiSeq 2500	Illumina	SRR7780970	SRX4635918	NCBI Sequence Read Archive	SRP159481	https://identifiers.org/ncbi/insdc.sra:SRP159481	Additional data and metadata	Whole-exome and whole-transcriptome sequencing of canine mammary gland tumors	figshare	doi:10.6084/m9.figshare.c.4543784.v1	https://doi.org/10.6084/m9.figshare.c.4543784.v1	normal
CMT-603	Whole exome sequencing	HiSeq 2500	Illumina	SRR7780971	SRX4635917	NCBI Sequence Read Archive	SRP159481	https://identifiers.org/ncbi/insdc.sra:SRP159481	Additional data and metadata	Whole-exome and whole-transcriptome sequencing of canine mammary gland tumors	figshare	doi:10.6084/m9.figshare.c.4543784.v1	https://doi.org/10.6084/m9.figshare.c.4543784.v1	tumor
CMT-606	Whole exome sequencing	HiSeq 2500	Illumina	SRR7780867	SRX4636021	NCBI Sequence Read Archive	SRP159481	https://identifiers.org/ncbi/insdc.sra:SRP159481	Additional data and metadata	Whole-exome and whole-transcriptome sequencing of canine mammary gland tumors	figshare	doi:10.6084/m9.figshare.c.4543784.v1	https://doi.org/10.6084/m9.figshare.c.4543784.v1	normal
CMT-606	Whole exome sequencing	HiSeq 2500	Illumina	SRR7780866	SRX4636022	NCBI Sequence Read Archive	SRP159481	https://identifiers.org/ncbi/insdc.sra:SRP159481	Additional data and metadata	Whole-exome and whole-transcriptome sequencing of canine mammary gland tumors	figshare	doi:10.6084/m9.figshare.c.4543784.v1	https://doi.org/10.6084/m9.figshare.c.4543784.v1	tumor
CMT-613	Whole exome sequencing	HiSeq 2500	Illumina	SRR7780865	SRX4636023	NCBI Sequence Read Archive	SRP159481	https://identifiers.org/ncbi/insdc.sra:SRP159481	Additional data and metadata	Whole-exome and whole-transcriptome sequencing of canine mammary gland tumors	figshare	doi:10.6084/m9.figshare.c.4543784.v1	https://doi.org/10.6084/m9.figshare.c.4543784.v1	normal
CMT-613	Whole exome sequencing	HiSeq 2500	Illumina	SRR7780864	SRX4636024	NCBI Sequence Read Archive	SRP159481	https://identifiers.org/ncbi/insdc.sra:SRP159481	Additional data and metadata	Whole-exome and whole-transcriptome sequencing of canine mammary gland tumors	figshare	doi:10.6084/m9.figshare.c.4543784.v1	https://doi.org/10.6084/m9.figshare.c.4543784.v1	tumor
CMT-615	Whole exome sequencing	HiSeq 2500	Illumina	SRR7780871	SRX4636017	NCBI Sequence Read Archive	SRP159481	https://identifiers.org/ncbi/insdc.sra:SRP159481	Additional data and metadata	Whole-exome and whole-transcriptome sequencing of canine mammary gland tumors	figshare	doi:10.6084/m9.figshare.c.4543784.v1	https://doi.org/10.6084/m9.figshare.c.4543784.v1	normal
CMT-615	Whole exome sequencing	HiSeq 2500	Illumina	SRR7780870	SRX4636018	NCBI Sequence Read Archive	SRP159481	https://identifiers.org/ncbi/insdc.sra:SRP159481	Additional data and metadata	Whole-exome and whole-transcriptome sequencing of canine mammary gland tumors	figshare	doi:10.6084/m9.figshare.c.4543784.v1	https://doi.org/10.6084/m9.figshare.c.4543784.v1	tumor
CMT-630	Whole exome sequencing	HiSeq 2500	Illumina	SRR7780869	SRX4636019	NCBI Sequence Read Archive	SRP159481	https://identifiers.org/ncbi/insdc.sra:SRP159481	Additional data and metadata	Whole-exome and whole-transcriptome sequencing of canine mammary gland tumors	figshare	doi:10.6084/m9.figshare.c.4543784.v1	https://doi.org/10.6084/m9.figshare.c.4543784.v1	normal
CMT-630	Whole exome sequencing	HiSeq 2500	Illumina	SRR7780868	SRX4636020	NCBI Sequence Read Archive	SRP159481	https://identifiers.org/ncbi/insdc.sra:SRP159481	Additional data and metadata	Whole-exome and whole-transcriptome sequencing of canine mammary gland tumors	figshare	doi:10.6084/m9.figshare.c.4543784.v1	https://doi.org/10.6084/m9.figshare.c.4543784.v1	tumor
CMT-632	Whole exome sequencing	HiSeq 2500	Illumina	SRR7780859	SRX4636029	NCBI Sequence Read Archive	SRP159481	https://identifiers.org/ncbi/insdc.sra:SRP159481	Additional data and metadata	Whole-exome and whole-transcriptome sequencing of canine mammary gland tumors	figshare	doi:10.6084/m9.figshare.c.4543784.v1	https://doi.org/10.6084/m9.figshare.c.4543784.v1	normal
CMT-632	Whole exome sequencing	HiSeq 2500	Illumina	SRR7780858	SRX4636030	NCBI Sequence Read Archive	SRP159481	https://identifiers.org/ncbi/insdc.sra:SRP159481	Additional data and metadata	Whole-exome and whole-transcriptome sequencing of canine mammary gland tumors	figshare	doi:10.6084/m9.figshare.c.4543784.v1	https://doi.org/10.6084/m9.figshare.c.4543784.v1	tumor
CMT-634	Whole exome sequencing	HiSeq 2500	Illumina	SRR7780751	SRX4636137	NCBI Sequence Read Archive	SRP159481	https://identifiers.org/ncbi/insdc.sra:SRP159481	Additional data and metadata	Whole-exome and whole-transcriptome sequencing of canine mammary gland tumors	figshare	doi:10.6084/m9.figshare.c.4543784.v1	https://doi.org/10.6084/m9.figshare.c.4543784.v1	normal
CMT-634	Whole exome sequencing	HiSeq 2500	Illumina	SRR7780821	SRX4636067	NCBI Sequence Read Archive	SRP159481	https://identifiers.org/ncbi/insdc.sra:SRP159481	Additional data and metadata	Whole-exome and whole-transcriptome sequencing of canine mammary gland tumors	figshare	doi:10.6084/m9.figshare.c.4543784.v1	https://doi.org/10.6084/m9.figshare.c.4543784.v1	tumor
CMT-638	Whole exome sequencing	HiSeq 2500	Illumina	SRR7780753	SRX4636135	NCBI Sequence Read Archive	SRP159481	https://identifiers.org/ncbi/insdc.sra:SRP159481	Additional data and metadata	Whole-exome and whole-transcriptome sequencing of canine mammary gland tumors	figshare	doi:10.6084/m9.figshare.c.4543784.v1	https://doi.org/10.6084/m9.figshare.c.4543784.v1	normal
CMT-638	Whole exome sequencing	HiSeq 2500	Illumina	SRR7780754	SRX4636134	NCBI Sequence Read Archive	SRP159481	https://identifiers.org/ncbi/insdc.sra:SRP159481	Additional data and metadata	Whole-exome and whole-transcriptome sequencing of canine mammary gland tumors	figshare	doi:10.6084/m9.figshare.c.4543784.v1	https://doi.org/10.6084/m9.figshare.c.4543784.v1	tumor
CMT-642	Whole exome sequencing	HiSeq 2500	Illumina	SRR7780747	SRX4636141	NCBI Sequence Read Archive	SRP159481	https://identifiers.org/ncbi/insdc.sra:SRP159481	Additional data and metadata	Whole-exome and whole-transcriptome sequencing of canine mammary gland tumors	figshare	doi:10.6084/m9.figshare.c.4543784.v1	https://doi.org/10.6084/m9.figshare.c.4543784.v1	normal
CMT-642	Whole exome sequencing	HiSeq 2500	Illumina	SRR7780748	SRX4636140	NCBI Sequence Read Archive	SRP159481	https://identifiers.org/ncbi/insdc.sra:SRP159481	Additional data and metadata	Whole-exome and whole-transcriptome sequencing of canine mammary gland tumors	figshare	doi:10.6084/m9.figshare.c.4543784.v1	https://doi.org/10.6084/m9.figshare.c.4543784.v1	tumor
CMT-644	Whole exome sequencing	HiSeq 2500	Illumina	SRR7780749	SRX4636139	NCBI Sequence Read Archive	SRP159481	https://identifiers.org/ncbi/insdc.sra:SRP159481	Additional data and metadata	Whole-exome and whole-transcriptome sequencing of canine mammary gland tumors	figshare	doi:10.6084/m9.figshare.c.4543784.v1	https://doi.org/10.6084/m9.figshare.c.4543784.v1	normal
CMT-644	Whole exome sequencing	HiSeq 2500	Illumina	SRR7780750	SRX4636138	NCBI Sequence Read Archive	SRP159481	https://identifiers.org/ncbi/insdc.sra:SRP159481	Additional data and metadata	Whole-exome and whole-transcriptome sequencing of canine mammary gland tumors	figshare	doi:10.6084/m9.figshare.c.4543784.v1	https://doi.org/10.6084/m9.figshare.c.4543784.v1	tumor
CMT-651	Whole exome sequencing	HiSeq 2500	Illumina	SRR7780806	SRX4636082	NCBI Sequence Read Archive	SRP159481	https://identifiers.org/ncbi/insdc.sra:SRP159481	Additional data and metadata	Whole-exome and whole-transcriptome sequencing of canine mammary gland tumors	figshare	doi:10.6084/m9.figshare.c.4543784.v1	https://doi.org/10.6084/m9.figshare.c.4543784.v1	normal
CMT-651	Whole exome sequencing	HiSeq 2500	Illumina	SRR7780808	SRX4636080	NCBI Sequence Read Archive	SRP159481	https://identifiers.org/ncbi/insdc.sra:SRP159481	Additional data and metadata	Whole-exome and whole-transcriptome sequencing of canine mammary gland tumors	figshare	doi:10.6084/m9.figshare.c.4543784.v1	https://doi.org/10.6084/m9.figshare.c.4543784.v1	tumor
CMT-652	Whole exome sequencing	HiSeq 2500	Illumina	SRR7781104	SRX4636166	NCBI Sequence Read Archive	SRP159481	https://identifiers.org/ncbi/insdc.sra:SRP159481	Additional data and metadata	Whole-exome and whole-transcriptome sequencing of canine mammary gland tumors	figshare	doi:10.6084/m9.figshare.c.4543784.v1	https://doi.org/10.6084/m9.figshare.c.4543784.v1	normal
CMT-652	Whole exome sequencing	HiSeq 2500	Illumina	SRR7781103	SRX4636167	NCBI Sequence Read Archive	SRP159481	https://identifiers.org/ncbi/insdc.sra:SRP159481	Additional data and metadata	Whole-exome and whole-transcriptome sequencing of canine mammary gland tumors	figshare	doi:10.6084/m9.figshare.c.4543784.v1	https://doi.org/10.6084/m9.figshare.c.4543784.v1	tumor
CMT-659	Whole exome sequencing	HiSeq 2500	Illumina	SRR7781106	SRX4636164	NCBI Sequence Read Archive	SRP159481	https://identifiers.org/ncbi/insdc.sra:SRP159481	Additional data and metadata	Whole-exome and whole-transcriptome sequencing of canine mammary gland tumors	figshare	doi:10.6084/m9.figshare.c.4543784.v1	https://doi.org/10.6084/m9.figshare.c.4543784.v1	normal
CMT-659	Whole exome sequencing	HiSeq 2500	Illumina	SRR7781105	SRX4636165	NCBI Sequence Read Archive	SRP159481	https://identifiers.org/ncbi/insdc.sra:SRP159481	Additional data and metadata	Whole-exome and whole-transcriptome sequencing of canine mammary gland tumors	figshare	doi:10.6084/m9.figshare.c.4543784.v1	https://doi.org/10.6084/m9.figshare.c.4543784.v1	tumor
CMT-660	Whole exome sequencing	HiSeq 2500	Illumina	SRR7781108	SRX4636162	NCBI Sequence Read Archive	SRP159481	https://identifiers.org/ncbi/insdc.sra:SRP159481	Additional data and metadata	Whole-exome and whole-transcriptome sequencing of canine mammary gland tumors	figshare	doi:10.6084/m9.figshare.c.4543784.v1	https://doi.org/10.6084/m9.figshare.c.4543784.v1	normal
CMT-660	Whole exome sequencing	HiSeq 2500	Illumina	SRR7781107	SRX4636163	NCBI Sequence Read Archive	SRP159481	https://identifiers.org/ncbi/insdc.sra:SRP159481	Additional data and metadata	Whole-exome and whole-transcriptome sequencing of canine mammary gland tumors	figshare	doi:10.6084/m9.figshare.c.4543784.v1	https://doi.org/10.6084/m9.figshare.c.4543784.v1	tumor
CMT-667	Whole exome sequencing	HiSeq 2500	Illumina	SRR7781110	SRX4636160	NCBI Sequence Read Archive	SRP159481	https://identifiers.org/ncbi/insdc.sra:SRP159481	Additional data and metadata	Whole-exome and whole-transcriptome sequencing of canine mammary gland tumors	figshare	doi:10.6084/m9.figshare.c.4543784.v1	https://doi.org/10.6084/m9.figshare.c.4543784.v1	normal
CMT-667	Whole exome sequencing	HiSeq 2500	Illumina	SRR7781109	SRX4636161	NCBI Sequence Read Archive	SRP159481	https://identifiers.org/ncbi/insdc.sra:SRP159481	Additional data and metadata	Whole-exome and whole-transcriptome sequencing of canine mammary gland tumors	figshare	doi:10.6084/m9.figshare.c.4543784.v1	https://doi.org/10.6084/m9.figshare.c.4543784.v1	tumor
CMT-678	Whole exome sequencing	HiSeq 2500	Illumina	SRR7781102	SRX4636168	NCBI Sequence Read Archive	SRP159481	https://identifiers.org/ncbi/insdc.sra:SRP159481	Additional data and metadata	Whole-exome and whole-transcriptome sequencing of canine mammary gland tumors	figshare	doi:10.6084/m9.figshare.c.4543784.v1	https://doi.org/10.6084/m9.figshare.c.4543784.v1	normal
CMT-678	Whole exome sequencing	HiSeq 2500	Illumina	SRR7781101	SRX4636169	NCBI Sequence Read Archive	SRP159481	https://identifiers.org/ncbi/insdc.sra:SRP159481	Additional data and metadata	Whole-exome and whole-transcriptome sequencing of canine mammary gland tumors	figshare	doi:10.6084/m9.figshare.c.4543784.v1	https://doi.org/10.6084/m9.figshare.c.4543784.v1	tumor
CMT-685	Whole exome sequencing	HiSeq 2500	Illumina	SRR7781012	SRX4635876	NCBI Sequence Read Archive	SRP159481	https://identifiers.org/ncbi/insdc.sra:SRP159481	Additional data and metadata	Whole-exome and whole-transcriptome sequencing of canine mammary gland tumors	figshare	doi:10.6084/m9.figshare.c.4543784.v1	https://doi.org/10.6084/m9.figshare.c.4543784.v1	normal
CMT-685	Whole exome sequencing	HiSeq 2500	Illumina	SRR7781013	SRX4635875	NCBI Sequence Read Archive	SRP159481	https://identifiers.org/ncbi/insdc.sra:SRP159481	Additional data and metadata	Whole-exome and whole-transcriptome sequencing of canine mammary gland tumors	figshare	doi:10.6084/m9.figshare.c.4543784.v1	https://doi.org/10.6084/m9.figshare.c.4543784.v1	tumor
CMT-686	Whole exome sequencing	HiSeq 2500	Illumina	SRR7781010	SRX4635878	NCBI Sequence Read Archive	SRP159481	https://identifiers.org/ncbi/insdc.sra:SRP159481	Additional data and metadata	Whole-exome and whole-transcriptome sequencing of canine mammary gland tumors	figshare	doi:10.6084/m9.figshare.c.4543784.v1	https://doi.org/10.6084/m9.figshare.c.4543784.v1	normal
CMT-686	Whole exome sequencing	HiSeq 2500	Illumina	SRR7781011	SRX4635877	NCBI Sequence Read Archive	SRP159481	https://identifiers.org/ncbi/insdc.sra:SRP159481	Additional data and metadata	Whole-exome and whole-transcriptome sequencing of canine mammary gland tumors	figshare	doi:10.6084/m9.figshare.c.4543784.v1	https://doi.org/10.6084/m9.figshare.c.4543784.v1	tumor
CMT-688	Whole exome sequencing	HiSeq 2500	Illumina	SRR7781016	SRX4635872	NCBI Sequence Read Archive	SRP159481	https://identifiers.org/ncbi/insdc.sra:SRP159481	Additional data and metadata	Whole-exome and whole-transcriptome sequencing of canine mammary gland tumors	figshare	doi:10.6084/m9.figshare.c.4543784.v1	https://doi.org/10.6084/m9.figshare.c.4543784.v1	tumor
CMT-690	Whole exome sequencing	HiSeq 2500	Illumina	SRR7781017	SRX4635871	NCBI Sequence Read Archive	SRP159481	https://identifiers.org/ncbi/insdc.sra:SRP159481	Additional data and metadata	Whole-exome and whole-transcriptome sequencing of canine mammary gland tumors	figshare	doi:10.6084/m9.figshare.c.4543784.v1	https://doi.org/10.6084/m9.figshare.c.4543784.v1	normal
CMT-690	Whole exome sequencing	HiSeq 2500	Illumina	SRR7781014	SRX4635874	NCBI Sequence Read Archive	SRP159481	https://identifiers.org/ncbi/insdc.sra:SRP159481	Additional data and metadata	Whole-exome and whole-transcriptome sequencing of canine mammary gland tumors	figshare	doi:10.6084/m9.figshare.c.4543784.v1	https://doi.org/10.6084/m9.figshare.c.4543784.v1	tumor
CMT-695	Whole exome sequencing	HiSeq 2500	Illumina	SRR7781015	SRX4635873	NCBI Sequence Read Archive	SRP159481	https://identifiers.org/ncbi/insdc.sra:SRP159481	Additional data and metadata	Whole-exome and whole-transcriptome sequencing of canine mammary gland tumors	figshare	doi:10.6084/m9.figshare.c.4543784.v1	https://doi.org/10.6084/m9.figshare.c.4543784.v1	normal
CMT-695	Whole exome sequencing	HiSeq 2500	Illumina	SRR7780842	SRX4636046	NCBI Sequence Read Archive	SRP159481	https://identifiers.org/ncbi/insdc.sra:SRP159481	Additional data and metadata	Whole-exome and whole-transcriptome sequencing of canine mammary gland tumors	figshare	doi:10.6084/m9.figshare.c.4543784.v1	https://doi.org/10.6084/m9.figshare.c.4543784.v1	tumor
CMT-711	Whole exome sequencing	HiSeq 2500	Illumina	SRR7781005	SRX4635883	NCBI Sequence Read Archive	SRP159481	https://identifiers.org/ncbi/insdc.sra:SRP159481	Additional data and metadata	Whole-exome and whole-transcriptome sequencing of canine mammary gland tumors	figshare	doi:10.6084/m9.figshare.c.4543784.v1	https://doi.org/10.6084/m9.figshare.c.4543784.v1	normal
CMT-711	Whole exome sequencing	HiSeq 2500	Illumina	SRR7780907	SRX4635981	NCBI Sequence Read Archive	SRP159481	https://identifiers.org/ncbi/insdc.sra:SRP159481	Additional data and metadata	Whole-exome and whole-transcriptome sequencing of canine mammary gland tumors	figshare	doi:10.6084/m9.figshare.c.4543784.v1	https://doi.org/10.6084/m9.figshare.c.4543784.v1	tumor
CMT-719	Whole exome sequencing	HiSeq 2500	Illumina	SRR7780906	SRX4635982	NCBI Sequence Read Archive	SRP159481	https://identifiers.org/ncbi/insdc.sra:SRP159481	Additional data and metadata	Whole-exome and whole-transcriptome sequencing of canine mammary gland tumors	figshare	doi:10.6084/m9.figshare.c.4543784.v1	https://doi.org/10.6084/m9.figshare.c.4543784.v1	normal
CMT-719	Whole exome sequencing	HiSeq 2500	Illumina	SRR7780905	SRX4635983	NCBI Sequence Read Archive	SRP159481	https://identifiers.org/ncbi/insdc.sra:SRP159481	Additional data and metadata	Whole-exome and whole-transcriptome sequencing of canine mammary gland tumors	figshare	doi:10.6084/m9.figshare.c.4543784.v1	https://doi.org/10.6084/m9.figshare.c.4543784.v1	tumor
CMT-724	Whole exome sequencing	HiSeq 2500	Illumina	SRR7780958	SRX4635930	NCBI Sequence Read Archive	SRP159481	https://identifiers.org/ncbi/insdc.sra:SRP159481	Additional data and metadata	Whole-exome and whole-transcriptome sequencing of canine mammary gland tumors	figshare	doi:10.6084/m9.figshare.c.4543784.v1	https://doi.org/10.6084/m9.figshare.c.4543784.v1	normal
CMT-724	Whole exome sequencing	HiSeq 2500	Illumina	SRR7780903	SRX4635985	NCBI Sequence Read Archive	SRP159481	https://identifiers.org/ncbi/insdc.sra:SRP159481	Additional data and metadata	Whole-exome and whole-transcriptome sequencing of canine mammary gland tumors	figshare	doi:10.6084/m9.figshare.c.4543784.v1	https://doi.org/10.6084/m9.figshare.c.4543784.v1	tumor
CMT-725	Whole exome sequencing	HiSeq 2500	Illumina	SRR7780902	SRX4635986	NCBI Sequence Read Archive	SRP159481	https://identifiers.org/ncbi/insdc.sra:SRP159481	Additional data and metadata	Whole-exome and whole-transcriptome sequencing of canine mammary gland tumors	figshare	doi:10.6084/m9.figshare.c.4543784.v1	https://doi.org/10.6084/m9.figshare.c.4543784.v1	normal
CMT-725	Whole exome sequencing	HiSeq 2500	Illumina	SRR7780901	SRX4635987	NCBI Sequence Read Archive	SRP159481	https://identifiers.org/ncbi/insdc.sra:SRP159481	Additional data and metadata	Whole-exome and whole-transcriptome sequencing of canine mammary gland tumors	figshare	doi:10.6084/m9.figshare.c.4543784.v1	https://doi.org/10.6084/m9.figshare.c.4543784.v1	tumor
CMT-730	Whole exome sequencing	HiSeq 2500	Illumina	SRR7780900	SRX4635988	NCBI Sequence Read Archive	SRP159481	https://identifiers.org/ncbi/insdc.sra:SRP159481	Additional data and metadata	Whole-exome and whole-transcriptome sequencing of canine mammary gland tumors	figshare	doi:10.6084/m9.figshare.c.4543784.v1	https://doi.org/10.6084/m9.figshare.c.4543784.v1	normal
CMT-730	Whole exome sequencing	HiSeq 2500	Illumina	SRR7780899	SRX4635989	NCBI Sequence Read Archive	SRP159481	https://identifiers.org/ncbi/insdc.sra:SRP159481	Additional data and metadata	Whole-exome and whole-transcriptome sequencing of canine mammary gland tumors	figshare	doi:10.6084/m9.figshare.c.4543784.v1	https://doi.org/10.6084/m9.figshare.c.4543784.v1	tumor
CMT-737	Whole exome sequencing	HiSeq 2500	Illumina	SRR7780898	SRX4635990	NCBI Sequence Read Archive	SRP159481	https://identifiers.org/ncbi/insdc.sra:SRP159481	Additional data and metadata	Whole-exome and whole-transcriptome sequencing of canine mammary gland tumors	figshare	doi:10.6084/m9.figshare.c.4543784.v1	https://doi.org/10.6084/m9.figshare.c.4543784.v1	normal
CMT-737	Whole exome sequencing	HiSeq 2500	Illumina	SRR7780796	SRX4636092	NCBI Sequence Read Archive	SRP159481	https://identifiers.org/ncbi/insdc.sra:SRP159481	Additional data and metadata	Whole-exome and whole-transcriptome sequencing of canine mammary gland tumors	figshare	doi:10.6084/m9.figshare.c.4543784.v1	https://doi.org/10.6084/m9.figshare.c.4543784.v1	tumor
CMT-743	Whole exome sequencing	HiSeq 2500	Illumina	SRR7780797	SRX4636091	NCBI Sequence Read Archive	SRP159481	https://identifiers.org/ncbi/insdc.sra:SRP159481	Additional data and metadata	Whole-exome and whole-transcriptome sequencing of canine mammary gland tumors	figshare	doi:10.6084/m9.figshare.c.4543784.v1	https://doi.org/10.6084/m9.figshare.c.4543784.v1	tumor
CMT-755	Whole exome sequencing	HiSeq 2500	Illumina	SRR7780798	SRX4636090	NCBI Sequence Read Archive	SRP159481	https://identifiers.org/ncbi/insdc.sra:SRP159481	Additional data and metadata	Whole-exome and whole-transcriptome sequencing of canine mammary gland tumors	figshare	doi:10.6084/m9.figshare.c.4543784.v1	https://doi.org/10.6084/m9.figshare.c.4543784.v1	tumor
CMT-756	Whole exome sequencing	HiSeq 2500	Illumina	SRR7780799	SRX4636089	NCBI Sequence Read Archive	SRP159481	https://identifiers.org/ncbi/insdc.sra:SRP159481	Additional data and metadata	Whole-exome and whole-transcriptome sequencing of canine mammary gland tumors	figshare	doi:10.6084/m9.figshare.c.4543784.v1	https://doi.org/10.6084/m9.figshare.c.4543784.v1	normal
CMT-756	Whole exome sequencing	HiSeq 2500	Illumina	SRR7780800	SRX4636088	NCBI Sequence Read Archive	SRP159481	https://identifiers.org/ncbi/insdc.sra:SRP159481	Additional data and metadata	Whole-exome and whole-transcriptome sequencing of canine mammary gland tumors	figshare	doi:10.6084/m9.figshare.c.4543784.v1	https://doi.org/10.6084/m9.figshare.c.4543784.v1	tumor
CMT-771	Whole exome sequencing	HiSeq 2500	Illumina	SRR7780801	SRX4636087	NCBI Sequence Read Archive	SRP159481	https://identifiers.org/ncbi/insdc.sra:SRP159481	Additional data and metadata	Whole-exome and whole-transcriptome sequencing of canine mammary gland tumors	figshare	doi:10.6084/m9.figshare.c.4543784.v1	https://doi.org/10.6084/m9.figshare.c.4543784.v1	tumor
CMT-774	Whole exome sequencing	HiSeq 2500	Illumina	SRR7780802	SRX4636086	NCBI Sequence Read Archive	SRP159481	https://identifiers.org/ncbi/insdc.sra:SRP159481	Additional data and metadata	Whole-exome and whole-transcriptome sequencing of canine mammary gland tumors	figshare	doi:10.6084/m9.figshare.c.4543784.v1	https://doi.org/10.6084/m9.figshare.c.4543784.v1	normal
CMT-774	Whole exome sequencing	HiSeq 2500	Illumina	SRR7780803	SRX4636085	NCBI Sequence Read Archive	SRP159481	https://identifiers.org/ncbi/insdc.sra:SRP159481	Additional data and metadata	Whole-exome and whole-transcriptome sequencing of canine mammary gland tumors	figshare	doi:10.6084/m9.figshare.c.4543784.v1	https://doi.org/10.6084/m9.figshare.c.4543784.v1	tumor
CMT-776	Whole exome sequencing	HiSeq 2500	Illumina	SRR7780804	SRX4636084	NCBI Sequence Read Archive	SRP159481	https://identifiers.org/ncbi/insdc.sra:SRP159481	Additional data and metadata	Whole-exome and whole-transcriptome sequencing of canine mammary gland tumors	figshare	doi:10.6084/m9.figshare.c.4543784.v1	https://doi.org/10.6084/m9.figshare.c.4543784.v1	normal
CMT-776	Whole exome sequencing	HiSeq 2500	Illumina	SRR7780805	SRX4636083	NCBI Sequence Read Archive	SRP159481	https://identifiers.org/ncbi/insdc.sra:SRP159481	Additional data and metadata	Whole-exome and whole-transcriptome sequencing of canine mammary gland tumors	figshare	doi:10.6084/m9.figshare.c.4543784.v1	https://doi.org/10.6084/m9.figshare.c.4543784.v1	tumor
CMT-785	Whole exome sequencing	HiSeq 2500	Illumina	SRR7780807	SRX4636081	NCBI Sequence Read Archive	SRP159481	https://identifiers.org/ncbi/insdc.sra:SRP159481	Additional data and metadata	Whole-exome and whole-transcriptome sequencing of canine mammary gland tumors	figshare	doi:10.6084/m9.figshare.c.4543784.v1	https://doi.org/10.6084/m9.figshare.c.4543784.v1	normal
CMT-785	Whole exome sequencing	HiSeq 2500	Illumina	SRR7780755	SRX4636133	NCBI Sequence Read Archive	SRP159481	https://identifiers.org/ncbi/insdc.sra:SRP159481	Additional data and metadata	Whole-exome and whole-transcriptome sequencing of canine mammary gland tumors	figshare	doi:10.6084/m9.figshare.c.4543784.v1	https://doi.org/10.6084/m9.figshare.c.4543784.v1	tumor
