# Supplementary material for: Whole-exome and whole-transcriptome sequencing of canine mammary gland tumors
Source: Sci Data. 2019 Aug 14;6:147. doi: 10.1038/s41597-019-0149-8 (PMC6694171; doi:10.1038/s41597-019-0149-8)
Supplement: Supplementary file 1 — Download metadata file [file 41597_2019_149_MOESM1_ESM.zip › s_Kim586A_study.txt]

Source Name	Characteristics[organism]	Term Source REF	Term Accession Number	Characteristics[organism part]	Term Source REF	Term Accession Number	Protocol REF	Sample Name	Factor Value[breed]	Factor Value[age]	Factor Value[neuter status]	Factor Value[diagnosis]	Factor Value[experimental condition]
Konkuk University	Canis lupus familiaris	NCBITaxon	NCBITaxon:9615	tissue	UBERON	UBERON:0000479	Sample collection and preparation	CMT-002	Shih Tzu	10	Neutered	Carcinoma in benign mixed tumor
Konkuk University	Canis lupus familiaris	NCBITaxon	NCBITaxon:9615	tissue	UBERON	UBERON:0000479	Sample collection and preparation	CMT-003	Chihuahua	13	Neutered	Simple carcinoma (tubulopapillary type)
Konkuk University	Canis lupus familiaris	NCBITaxon	NCBITaxon:9615	tissue	UBERON	UBERON:0000479	Sample collection and preparation	CMT-008	Chihuahua	12	Intact	Benign mixed tumor
Konkuk University	Canis lupus familiaris	NCBITaxon	NCBITaxon:9615	tissue	UBERON	UBERON:0000479	Sample collection and preparation	CMT-009	Maltese	16	Intact	Osteosarcoma
Konkuk University	Canis lupus familiaris	NCBITaxon	NCBITaxon:9615	tissue	UBERON	UBERON:0000479	Sample collection and preparation	CMT-013	Mixed	14	Neutered	Simple carcinoma (Solid type)
Konkuk University	Canis lupus familiaris	NCBITaxon	NCBITaxon:9615	tissue	UBERON	UBERON:0000479	Sample collection and preparation	CMT-017	Mixed	12	Neutered	Simple adenoma
Konkuk University	Canis lupus familiaris	NCBITaxon	NCBITaxon:9615	tissue	UBERON	UBERON:0000479	Sample collection and preparation	CMT-021	Maltese	16	Neutered	Carcinoma in benign mixed tumor
Konkuk University	Canis lupus familiaris	NCBITaxon	NCBITaxon:9615	tissue	UBERON	UBERON:0000479	Sample collection and preparation	CMT-024	Yorkshire Terrier	14	Neutered	Simple adenoma
Konkuk University	Canis lupus familiaris	NCBITaxon	NCBITaxon:9615	tissue	UBERON	UBERON:0000479	Sample collection and preparation	CMT-026	Schnauzer	13	Neutered	Complex carcinoma
Konkuk University	Canis lupus familiaris	NCBITaxon	NCBITaxon:9615	tissue	UBERON	UBERON:0000479	Sample collection and preparation	CMT-030	Maltese	13	Intact	Simple carcinoma (tubulopapillary type)
Konkuk University	Canis lupus familiaris	NCBITaxon	NCBITaxon:9615	tissue	UBERON	UBERON:0000479	Sample collection and preparation	CMT-031	Mixed	10	Intact	Simple adenoma
Konkuk University	Canis lupus familiaris	NCBITaxon	NCBITaxon:9615	tissue	UBERON	UBERON:0000479	Sample collection and preparation	CMT-033	Yorkshire Terrier	11	Intact	Benign mixed tumor
Konkuk University	Canis lupus familiaris	NCBITaxon	NCBITaxon:9615	tissue	UBERON	UBERON:0000479	Sample collection and preparation	CMT-043	Not applicable	Not applicable	Not applicable	Simple carcinoma (Solid type)
Konkuk University	Canis lupus familiaris	NCBITaxon	NCBITaxon:9615	tissue	UBERON	UBERON:0000479	Sample collection and preparation	CMT-048	Maltese	10	Intact	Complex carcinoma
Konkuk University	Canis lupus familiaris	NCBITaxon	NCBITaxon:9615	tissue	UBERON	UBERON:0000479	Sample collection and preparation	CMT-051	Mixed	7	Intact	Benign mixed tumor
Konkuk University	Canis lupus familiaris	NCBITaxon	NCBITaxon:9615	tissue	UBERON	UBERON:0000479	Sample collection and preparation	CMT-053	Maltese	10	Intact	Simple carcinoma (Solid type)
Konkuk University	Canis lupus familiaris	NCBITaxon	NCBITaxon:9615	tissue	UBERON	UBERON:0000479	Sample collection and preparation	CMT-054	Poodle	16	Intact	Simple carcinoma (tubulopapillary type)
Konkuk University	Canis lupus familiaris	NCBITaxon	NCBITaxon:9615	tissue	UBERON	UBERON:0000479	Sample collection and preparation	CMT-057	Maltese	8	Neutered	Simple carcinoma (tubulopapillary type)
Konkuk University	Canis lupus familiaris	NCBITaxon	NCBITaxon:9615	tissue	UBERON	UBERON:0000479	Sample collection and preparation	CMT-059	Maltese	8	Neutered	Simple carcinoma (tubulopapillary type)
Konkuk University	Canis lupus familiaris	NCBITaxon	NCBITaxon:9615	tissue	UBERON	UBERON:0000479	Sample collection and preparation	CMT-060	Shih Tzu	11	Intact	Complex adenoma
Konkuk University	Canis lupus familiaris	NCBITaxon	NCBITaxon:9615	tissue	UBERON	UBERON:0000479	Sample collection and preparation	CMT-063	Shih Tzu	12	Intact	Carcinoma in benign mixed tumor
Konkuk University	Canis lupus familiaris	NCBITaxon	NCBITaxon:9615	tissue	UBERON	UBERON:0000479	Sample collection and preparation	CMT-070	Pomeranian	11	Intact	Benign mixed tumor
Konkuk University	Canis lupus familiaris	NCBITaxon	NCBITaxon:9615	tissue	UBERON	UBERON:0000479	Sample collection and preparation	CMT-072	Mixed	12	Intact	Carcinoma in benign mixed tumor
Konkuk University	Canis lupus familiaris	NCBITaxon	NCBITaxon:9615	tissue	UBERON	UBERON:0000479	Sample collection and preparation	CMT-074	Shih Tzu	13	Neutered	Simple adenoma
Konkuk University	Canis lupus familiaris	NCBITaxon	NCBITaxon:9615	tissue	UBERON	UBERON:0000479	Sample collection and preparation	CMT-077	Beagle	14	Intact	Simple carcinoma (Solid type)
Konkuk University	Canis lupus familiaris	NCBITaxon	NCBITaxon:9615	tissue	UBERON	UBERON:0000479	Sample collection and preparation	CMT-078	Cocker Spaniel	14	Neutered	Simple carcinoma (Anaplastic type)
Konkuk University	Canis lupus familiaris	NCBITaxon	NCBITaxon:9615	tissue	UBERON	UBERON:0000479	Sample collection and preparation	CMT-084	Not applicable	Not applicable	Not applicable	Simple carcinoma (Solid type)
Konkuk University	Canis lupus familiaris	NCBITaxon	NCBITaxon:9615	tissue	UBERON	UBERON:0000479	Sample collection and preparation	CMT-091	Maltese	6	Intact	Complex adenoma
Konkuk University	Canis lupus familiaris	NCBITaxon	NCBITaxon:9615	tissue	UBERON	UBERON:0000479	Sample collection and preparation	CMT-092	Schnauzer	13	Intact	Simple adenoma
Konkuk University	Canis lupus familiaris	NCBITaxon	NCBITaxon:9615	tissue	UBERON	UBERON:0000479	Sample collection and preparation	CMT-093	Maltese	10	Intact	Simple adenoma
Konkuk University	Canis lupus familiaris	NCBITaxon	NCBITaxon:9615	tissue	UBERON	UBERON:0000479	Sample collection and preparation	CMT-096	Yorkshire Terrier	12	Neutered	Simple carcinoma (tubulopapillary type)
Konkuk University	Canis lupus familiaris	NCBITaxon	NCBITaxon:9615	tissue	UBERON	UBERON:0000479	Sample collection and preparation	CMT-097	Maltese	15	Neutered	Simple carcinoma (tubulopapillary type)
Konkuk University	Canis lupus familiaris	NCBITaxon	NCBITaxon:9615	tissue	UBERON	UBERON:0000479	Sample collection and preparation	CMT-099	Maltese	12	Intact	Simple carcinoma (tubulopapillary type)
Konkuk University	Canis lupus familiaris	NCBITaxon	NCBITaxon:9615	tissue	UBERON	UBERON:0000479	Sample collection and preparation	CMT-100	Cocker Spaniel	14	Intact	Carcinoma in benign mixed tumor
Konkuk University	Canis lupus familiaris	NCBITaxon	NCBITaxon:9615	tissue	UBERON	UBERON:0000479	Sample collection and preparation	CMT-102	Maltese	13	Intact	Benign mixed tumor
Konkuk University	Canis lupus familiaris	NCBITaxon	NCBITaxon:9615	tissue	UBERON	UBERON:0000479	Sample collection and preparation	CMT-103	Maltese	9	Intact	Simple adenoma
Konkuk University	Canis lupus familiaris	NCBITaxon	NCBITaxon:9615	tissue	UBERON	UBERON:0000479	Sample collection and preparation	CMT-105	Mixed	12	Neutered	Simple carcinoma (Solid type)
Konkuk University	Canis lupus familiaris	NCBITaxon	NCBITaxon:9615	tissue	UBERON	UBERON:0000479	Sample collection and preparation	CMT-106	Yorkshire Terrier	13	Intact	Simple adenoma
Konkuk University	Canis lupus familiaris	NCBITaxon	NCBITaxon:9615	tissue	UBERON	UBERON:0000479	Sample collection and preparation	CMT-107	Maltese	6	Intact	Carcinoma in benign mixed tumor
Konkuk University	Canis lupus familiaris	NCBITaxon	NCBITaxon:9615	tissue	UBERON	UBERON:0000479	Sample collection and preparation	CMT-108	Pomeranian	9	Intact	Simple carcinoma (tubulopapillary type)
Konkuk University	Canis lupus familiaris	NCBITaxon	NCBITaxon:9615	tissue	UBERON	UBERON:0000479	Sample collection and preparation	CMT-109	Yorkshire Terrier	10	Intact	Simple carcinoma (tubulopapillary type)
Konkuk University	Canis lupus familiaris	NCBITaxon	NCBITaxon:9615	tissue	UBERON	UBERON:0000479	Sample collection and preparation	CMT-111	Shih Tzu	10	Neutered	Carcinoma in benign mixed tumor
Konkuk University	Canis lupus familiaris	NCBITaxon	NCBITaxon:9615	tissue	UBERON	UBERON:0000479	Sample collection and preparation	CMT-112	Maltese	14	Intact	Fibrosarcoma
Konkuk University	Canis lupus familiaris	NCBITaxon	NCBITaxon:9615	tissue	UBERON	UBERON:0000479	Sample collection and preparation	CMT-114	Maltese	5	Neutered	Simple adenoma
Konkuk University	Canis lupus familiaris	NCBITaxon	NCBITaxon:9615	tissue	UBERON	UBERON:0000479	Sample collection and preparation	CMT-116	Yorkshire Terrier	13	Intact	Osteosarcoma
Konkuk University	Canis lupus familiaris	NCBITaxon	NCBITaxon:9615	tissue	UBERON	UBERON:0000479	Sample collection and preparation	CMT-118	Schnauzer	13	Intact	Complex carcinoma
Konkuk University	Canis lupus familiaris	NCBITaxon	NCBITaxon:9615	tissue	UBERON	UBERON:0000479	Sample collection and preparation	CMT-119	Not applicable	Not applicable	Not applicable	Simple carcinoma (tubulopapillary type)
Konkuk University	Canis lupus familiaris	NCBITaxon	NCBITaxon:9615	tissue	UBERON	UBERON:0000479	Sample collection and preparation	CMT-121	Mixed	12	Intact	Complex carcinoma
Konkuk University	Canis lupus familiaris	NCBITaxon	NCBITaxon:9615	tissue	UBERON	UBERON:0000479	Sample collection and preparation	CMT-124	Yorkshire Terrier	12	Intact	Complex adenoma
Konkuk University	Canis lupus familiaris	NCBITaxon	NCBITaxon:9615	tissue	UBERON	UBERON:0000479	Sample collection and preparation	CMT-128	Yorkshire Terrier	7	Intact	Complex adenoma
Konkuk University	Canis lupus familiaris	NCBITaxon	NCBITaxon:9615	tissue	UBERON	UBERON:0000479	Sample collection and preparation	CMT-129	Shih Tzu	14	Neutered	Spindle cell carcinoma (Malignant myoepithelioma)
Konkuk University	Canis lupus familiaris	NCBITaxon	NCBITaxon:9615	tissue	UBERON	UBERON:0000479	Sample collection and preparation	CMT-136	Yorkshire Terrier	12	Intact	Simple adenoma
Konkuk University	Canis lupus familiaris	NCBITaxon	NCBITaxon:9615	tissue	UBERON	UBERON:0000479	Sample collection and preparation	CMT-142	Mixed	13	Intact	Complex carcinoma
Konkuk University	Canis lupus familiaris	NCBITaxon	NCBITaxon:9615	tissue	UBERON	UBERON:0000479	Sample collection and preparation	CMT-147	Mixed	13	Intact	Complex carcinoma
Konkuk University	Canis lupus familiaris	NCBITaxon	NCBITaxon:9615	tissue	UBERON	UBERON:0000479	Sample collection and preparation	CMT-148	Mixed	12	Intact	Simple carcinoma (tubulopapillary type)
Konkuk University	Canis lupus familiaris	NCBITaxon	NCBITaxon:9615	tissue	UBERON	UBERON:0000479	Sample collection and preparation	CMT-149	Maltese	13	Intact	Simple adenoma
Konkuk University	Canis lupus familiaris	NCBITaxon	NCBITaxon:9615	tissue	UBERON	UBERON:0000479	Sample collection and preparation	CMT-150	Not applicable	Not applicable	Not applicable	Simple carcinoma (tubulopapillary type)
Konkuk University	Canis lupus familiaris	NCBITaxon	NCBITaxon:9615	tissue	UBERON	UBERON:0000479	Sample collection and preparation	CMT-153	Yorkshire Terrier	14	Intact	Complex carcinoma
Konkuk University	Canis lupus familiaris	NCBITaxon	NCBITaxon:9615	tissue	UBERON	UBERON:0000479	Sample collection and preparation	CMT-156	Shih Tzu	8	Intact	Complex adenoma
Konkuk University	Canis lupus familiaris	NCBITaxon	NCBITaxon:9615	tissue	UBERON	UBERON:0000479	Sample collection and preparation	CMT-157	Mixed	16	Intact	Simple adenoma
Konkuk University	Canis lupus familiaris	NCBITaxon	NCBITaxon:9615	tissue	UBERON	UBERON:0000479	Sample collection and preparation	CMT-158	Dachshund	7	Intact	Benign mixed tumor
Konkuk University	Canis lupus familiaris	NCBITaxon	NCBITaxon:9615	tissue	UBERON	UBERON:0000479	Sample collection and preparation	CMT-159	Mixed	10	Neutered	Simple carcinoma (tubulopapillary type)
Konkuk University	Canis lupus familiaris	NCBITaxon	NCBITaxon:9615	tissue	UBERON	UBERON:0000479	Sample collection and preparation	CMT-162	Maltese	8	Intact	Benign mixed tumor
Konkuk University	Canis lupus familiaris	NCBITaxon	NCBITaxon:9615	tissue	UBERON	UBERON:0000479	Sample collection and preparation	CMT-168	Maltese	11	Neutered	Simple carcinoma (solid type)
Konkuk University	Canis lupus familiaris	NCBITaxon	NCBITaxon:9615	tissue	UBERON	UBERON:0000479	Sample collection and preparation	CMT-169	Mixed	12	Intact	Complex carcinoma
Konkuk University	Canis lupus familiaris	NCBITaxon	NCBITaxon:9615	tissue	UBERON	UBERON:0000479	Sample collection and preparation	CMT-173	Maltese	9	Intact	Simple adenoma
Konkuk University	Canis lupus familiaris	NCBITaxon	NCBITaxon:9615	tissue	UBERON	UBERON:0000479	Sample collection and preparation	CMT-178	Maltese	11	Intact	Simple adenoma
Konkuk University	Canis lupus familiaris	NCBITaxon	NCBITaxon:9615	tissue	UBERON	UBERON:0000479	Sample collection and preparation	CMT-182	Maltese	10	Intact	Simple adenoma
Konkuk University	Canis lupus familiaris	NCBITaxon	NCBITaxon:9615	tissue	UBERON	UBERON:0000479	Sample collection and preparation	CMT-183	Not applicable	Not applicable	Not applicable	Simple carcinoma (Solid type)
Konkuk University	Canis lupus familiaris	NCBITaxon	NCBITaxon:9615	tissue	UBERON	UBERON:0000479	Sample collection and preparation	CMT-184	Shih Tzu	8	Intact	Complex carcinoma
Konkuk University	Canis lupus familiaris	NCBITaxon	NCBITaxon:9615	tissue	UBERON	UBERON:0000479	Sample collection and preparation	CMT-187	Bichon Frise	2	Neutered	Simple carcinoma (tubulopapillary type)
Konkuk University	Canis lupus familiaris	NCBITaxon	NCBITaxon:9615	tissue	UBERON	UBERON:0000479	Sample collection and preparation	CMT-188	Maltese	15	Neutered	Carcinoma in benign mixed tumor
Konkuk University	Canis lupus familiaris	NCBITaxon	NCBITaxon:9615	tissue	UBERON	UBERON:0000479	Sample collection and preparation	CMT-190	Maltese	12	Neutered	Complex carcinoma
Konkuk University	Canis lupus familiaris	NCBITaxon	NCBITaxon:9615	tissue	UBERON	UBERON:0000479	Sample collection and preparation	CMT-193	Schnauzer	11	Intact	Simple carcinoma (Anaplastic type)
Konkuk University	Canis lupus familiaris	NCBITaxon	NCBITaxon:9615	tissue	UBERON	UBERON:0000479	Sample collection and preparation	CMT-197	Maltese	13	Intact	Simple carcinoma (tubulopapillary type)
Konkuk University	Canis lupus familiaris	NCBITaxon	NCBITaxon:9615	tissue	UBERON	UBERON:0000479	Sample collection and preparation	CMT-201	Maltese	13	Intact	Complex carcinoma
Konkuk University	Canis lupus familiaris	NCBITaxon	NCBITaxon:9615	tissue	UBERON	UBERON:0000479	Sample collection and preparation	CMT-203	Pomeranian	14	Intact	Complex adenoma
Konkuk University	Canis lupus familiaris	NCBITaxon	NCBITaxon:9615	tissue	UBERON	UBERON:0000479	Sample collection and preparation	CMT-206	Miniature Pinscher	13	Neutered	Simple carcinoma (tubulopapillary type)
Konkuk University	Canis lupus familiaris	NCBITaxon	NCBITaxon:9615	tissue	UBERON	UBERON:0000479	Sample collection and preparation	CMT-207	Maltese	12	Intact	Complex adenoma
Konkuk University	Canis lupus familiaris	NCBITaxon	NCBITaxon:9615	tissue	UBERON	UBERON:0000479	Sample collection and preparation	CMT-210	Poodle	16	Intact	Simple carcinoma (tubulopapillary type)
Konkuk University	Canis lupus familiaris	NCBITaxon	NCBITaxon:9615	tissue	UBERON	UBERON:0000479	Sample collection and preparation	CMT-215	Poodle	7	Intact	Benign mixed tumor
Konkuk University	Canis lupus familiaris	NCBITaxon	NCBITaxon:9615	tissue	UBERON	UBERON:0000479	Sample collection and preparation	CMT-217	Maltese	11	Intact	Complex carcinoma
Konkuk University	Canis lupus familiaris	NCBITaxon	NCBITaxon:9615	tissue	UBERON	UBERON:0000479	Sample collection and preparation	CMT-227	Maltese	7	Intact	Complex carcinoma
Konkuk University	Canis lupus familiaris	NCBITaxon	NCBITaxon:9615	tissue	UBERON	UBERON:0000479	Sample collection and preparation	CMT-231	Pomeranian	16	Intact	Carcinosarcoma
Konkuk University	Canis lupus familiaris	NCBITaxon	NCBITaxon:9615	tissue	UBERON	UBERON:0000479	Sample collection and preparation	CMT-232	Shih Tzu	12	Neutered	Complex adenoma
Konkuk University	Canis lupus familiaris	NCBITaxon	NCBITaxon:9615	tissue	UBERON	UBERON:0000479	Sample collection and preparation	CMT-233	Shih Tzu	10	Intact	Simple carcinoma (tubulopapillary type)
Konkuk University	Canis lupus familiaris	NCBITaxon	NCBITaxon:9615	tissue	UBERON	UBERON:0000479	Sample collection and preparation	CMT-234	Not applicable	Not applicable	Not applicable	Simple carcinoma (tubulopapillary type)
Konkuk University	Canis lupus familiaris	NCBITaxon	NCBITaxon:9615	tissue	UBERON	UBERON:0000479	Sample collection and preparation	CMT-236	Not applicable	Not applicable	Not applicable	Carcinoma in benign mixed tumor
Konkuk University	Canis lupus familiaris	NCBITaxon	NCBITaxon:9615	tissue	UBERON	UBERON:0000479	Sample collection and preparation	CMT-239	Maltese	15	Neutered	Simple carcinoma (tubulopapillary type)
Konkuk University	Canis lupus familiaris	NCBITaxon	NCBITaxon:9615	tissue	UBERON	UBERON:0000479	Sample collection and preparation	CMT-241	Shih Tzu	14	Neutered	Simple carcinoma (tubulopapillary type)
Konkuk University	Canis lupus familiaris	NCBITaxon	NCBITaxon:9615	tissue	UBERON	UBERON:0000479	Sample collection and preparation	CMT-242	Mixed	12	Neutered	Simple carcinoma (tubulopapillary type)
Konkuk University	Canis lupus familiaris	NCBITaxon	NCBITaxon:9615	tissue	UBERON	UBERON:0000479	Sample collection and preparation	CMT-245	Chihuahua	9	Intact	Complex adenoma
Konkuk University	Canis lupus familiaris	NCBITaxon	NCBITaxon:9615	tissue	UBERON	UBERON:0000479	Sample collection and preparation	CMT-246	Poodle	10	Intact	Complex carcinoma
Konkuk University	Canis lupus familiaris	NCBITaxon	NCBITaxon:9615	tissue	UBERON	UBERON:0000479	Sample collection and preparation	CMT-247	Shih Tzu	11	Intact	Simple carcinoma (Solid type)
Konkuk University	Canis lupus familiaris	NCBITaxon	NCBITaxon:9615	tissue	UBERON	UBERON:0000479	Sample collection and preparation	CMT-250	Poodle	16	Intact	Complex carcinoma
Konkuk University	Canis lupus familiaris	NCBITaxon	NCBITaxon:9615	tissue	UBERON	UBERON:0000479	Sample collection and preparation	CMT-252	Poodle	10	Intact	Simple carcinoma (Solid type)
Konkuk University	Canis lupus familiaris	NCBITaxon	NCBITaxon:9615	tissue	UBERON	UBERON:0000479	Sample collection and preparation	CMT-257	Poodle	5	Neutered	Benign mixed tumor
Konkuk University	Canis lupus familiaris	NCBITaxon	NCBITaxon:9615	tissue	UBERON	UBERON:0000479	Sample collection and preparation	CMT-259	Not applicable	Not applicable	Not applicable	Simple carcinoma (tubulopapillary type)
Konkuk University	Canis lupus familiaris	NCBITaxon	NCBITaxon:9615	tissue	UBERON	UBERON:0000479	Sample collection and preparation	CMT-262	Maltese	13	Neutered	Simple carcinoma (Solid type)
Konkuk University	Canis lupus familiaris	NCBITaxon	NCBITaxon:9615	tissue	UBERON	UBERON:0000479	Sample collection and preparation	CMT-263	Maltese	12	Intact	Simple carcinoma (tubulopapillary type)
Konkuk University	Canis lupus familiaris	NCBITaxon	NCBITaxon:9615	tissue	UBERON	UBERON:0000479	Sample collection and preparation	CMT-271	Poodle	14	Neutered	Simple carcinoma (tubulopapillary type)
Konkuk University	Canis lupus familiaris	NCBITaxon	NCBITaxon:9615	tissue	UBERON	UBERON:0000479	Sample collection and preparation	CMT-272	Maltese	8	Intact	Complex adenoma
Konkuk University	Canis lupus familiaris	NCBITaxon	NCBITaxon:9615	tissue	UBERON	UBERON:0000479	Sample collection and preparation	CMT-276	Maltese	14	Intact	Complex adenoma
Konkuk University	Canis lupus familiaris	NCBITaxon	NCBITaxon:9615	tissue	UBERON	UBERON:0000479	Sample collection and preparation	CMT-278	Maltese	10	Intact	Complex carcinoma
Konkuk University	Canis lupus familiaris	NCBITaxon	NCBITaxon:9615	tissue	UBERON	UBERON:0000479	Sample collection and preparation	CMT-283	Cocker Spaniel	15	Neutered	Simple carcinoma (tubulopapillary type)
Konkuk University	Canis lupus familiaris	NCBITaxon	NCBITaxon:9615	tissue	UBERON	UBERON:0000479	Sample collection and preparation	CMT-290	Miniature Pinscher	8	Intact	Osteosarcoma
Konkuk University	Canis lupus familiaris	NCBITaxon	NCBITaxon:9615	tissue	UBERON	UBERON:0000479	Sample collection and preparation	CMT-292	Shih Tzu	2	Neutered	Simple carcinoma (tubulopapillary type)
Konkuk University	Canis lupus familiaris	NCBITaxon	NCBITaxon:9615	tissue	UBERON	UBERON:0000479	Sample collection and preparation	CMT-301	Dachshund	17	Neutered	Complex carcinoma
Konkuk University	Canis lupus familiaris	NCBITaxon	NCBITaxon:9615	tissue	UBERON	UBERON:0000479	Sample collection and preparation	CMT-306	Mixed	12	Intact	Simple carcinoma (tubulopapillary type)
Konkuk University	Canis lupus familiaris	NCBITaxon	NCBITaxon:9615	tissue	UBERON	UBERON:0000479	Sample collection and preparation	CMT-307	Poodle	12	Intact	Simple carcinoma (tubulopapillary type)
Konkuk University	Canis lupus familiaris	NCBITaxon	NCBITaxon:9615	tissue	UBERON	UBERON:0000479	Sample collection and preparation	CMT-308	Pomeranian	7	Neutered	Complex carcinoma
Konkuk University	Canis lupus familiaris	NCBITaxon	NCBITaxon:9615	tissue	UBERON	UBERON:0000479	Sample collection and preparation	CMT-311	Maltese	5	Intact	Benign mixed tumor
Konkuk University	Canis lupus familiaris	NCBITaxon	NCBITaxon:9615	tissue	UBERON	UBERON:0000479	Sample collection and preparation	CMT-317	Pekingese	12	Intact	Complex adenoma
Konkuk University	Canis lupus familiaris	NCBITaxon	NCBITaxon:9615	tissue	UBERON	UBERON:0000479	Sample collection and preparation	CMT-318	Shih Tzu	14	Intact	Simple carcinoma (Solid type)
Konkuk University	Canis lupus familiaris	NCBITaxon	NCBITaxon:9615	tissue	UBERON	UBERON:0000479	Sample collection and preparation	CMT-319	Not applicable	Not applicable	Not applicable	Complex carcinoma
Konkuk University	Canis lupus familiaris	NCBITaxon	NCBITaxon:9615	tissue	UBERON	UBERON:0000479	Sample collection and preparation	CMT-321	Miniature Pinscher	12	Intact	Simple carcinoma (tubulopapillary type)
Konkuk University	Canis lupus familiaris	NCBITaxon	NCBITaxon:9615	tissue	UBERON	UBERON:0000479	Sample collection and preparation	CMT-332	Maltese	14	Neutered	Osteosarcoma
Konkuk University	Canis lupus familiaris	NCBITaxon	NCBITaxon:9615	tissue	UBERON	UBERON:0000479	Sample collection and preparation	CMT-336	Miniature Schnauzer	14	Intact	Complex carcinoma
Konkuk University	Canis lupus familiaris	NCBITaxon	NCBITaxon:9615	tissue	UBERON	UBERON:0000479	Sample collection and preparation	CMT-340	Yorkshire terrier	17	Intact	Carcinosarcoma
Konkuk University	Canis lupus familiaris	NCBITaxon	NCBITaxon:9615	tissue	UBERON	UBERON:0000479	Sample collection and preparation	CMT-344	Yorkshire Terrier	17	Intact	Simple carcinoma (Solid type)
Konkuk University	Canis lupus familiaris	NCBITaxon	NCBITaxon:9615	tissue	UBERON	UBERON:0000479	Sample collection and preparation	CMT-346	Sapsaree	14	Neutered	Complex carcinoma
Konkuk University	Canis lupus familiaris	NCBITaxon	NCBITaxon:9615	tissue	UBERON	UBERON:0000479	Sample collection and preparation	CMT-348	Shih Tzu	15	Neutered	Complex carcinoma
Konkuk University	Canis lupus familiaris	NCBITaxon	NCBITaxon:9615	tissue	UBERON	UBERON:0000479	Sample collection and preparation	CMT-351	Poodle	8	Intact	Complex adenoma
Konkuk University	Canis lupus familiaris	NCBITaxon	NCBITaxon:9615	tissue	UBERON	UBERON:0000479	Sample collection and preparation	CMT-353	Yorkshire Terrier	Not applicable	Intact	Complex carcinoma
Konkuk University	Canis lupus familiaris	NCBITaxon	NCBITaxon:9615	tissue	UBERON	UBERON:0000479	Sample collection and preparation	CMT-354	Yorkshire Terrier	16	Neutered	Simple carcinoma (tubulopapillary type)
Konkuk University	Canis lupus familiaris	NCBITaxon	NCBITaxon:9615	tissue	UBERON	UBERON:0000479	Sample collection and preparation	CMT-355	Maltese	10	Intact	Complex adenoma
Konkuk University	Canis lupus familiaris	NCBITaxon	NCBITaxon:9615	tissue	UBERON	UBERON:0000479	Sample collection and preparation	CMT-360	Poodle	15	Neutered	Simple carcinoma (tubulopapillary type)
Konkuk University	Canis lupus familiaris	NCBITaxon	NCBITaxon:9615	tissue	UBERON	UBERON:0000479	Sample collection and preparation	CMT-365	Shih Tzu	11	Intact	Complex carcinoma
Konkuk University	Canis lupus familiaris	NCBITaxon	NCBITaxon:9615	tissue	UBERON	UBERON:0000479	Sample collection and preparation	CMT-369	Mixed	13	Intact	Simple carcinoma (tubulopapillary type)
Konkuk University	Canis lupus familiaris	NCBITaxon	NCBITaxon:9615	tissue	UBERON	UBERON:0000479	Sample collection and preparation	CMT-374	Maltese	8	Neutered	Complex adenoma
Konkuk University	Canis lupus familiaris	NCBITaxon	NCBITaxon:9615	tissue	UBERON	UBERON:0000479	Sample collection and preparation	CMT-377	Maltese	10	Intact	Complex carcinoma
Konkuk University	Canis lupus familiaris	NCBITaxon	NCBITaxon:9615	tissue	UBERON	UBERON:0000479	Sample collection and preparation	CMT-381	Maltese	14	Neutered	Simple carcinoma (tubulopapillary type)
Konkuk University	Canis lupus familiaris	NCBITaxon	NCBITaxon:9615	tissue	UBERON	UBERON:0000479	Sample collection and preparation	CMT-392	Maltese	13	Intact	Complex adenoma
Konkuk University	Canis lupus familiaris	NCBITaxon	NCBITaxon:9615	tissue	UBERON	UBERON:0000479	Sample collection and preparation	CMT-400	Shih Tzu	Not applicable	Intact	Simple carcinoma (tubulopapillary type)
Konkuk University	Canis lupus familiaris	NCBITaxon	NCBITaxon:9615	tissue	UBERON	UBERON:0000479	Sample collection and preparation	CMT-402	Dachshund	14	Neutered	Simple carcinoma (tubulopapillary type)
Konkuk University	Canis lupus familiaris	NCBITaxon	NCBITaxon:9615	tissue	UBERON	UBERON:0000479	Sample collection and preparation	CMT-405	Maltese	11	Intact	Benign mixed tumor
Konkuk University	Canis lupus familiaris	NCBITaxon	NCBITaxon:9615	tissue	UBERON	UBERON:0000479	Sample collection and preparation	CMT-407	Mixed	12	Neutered	Simple adenoma
Konkuk University	Canis lupus familiaris	NCBITaxon	NCBITaxon:9615	tissue	UBERON	UBERON:0000479	Sample collection and preparation	CMT-414	Maltese	14	Intact	Simple carcinoma (tubulopapillary type)
Konkuk University	Canis lupus familiaris	NCBITaxon	NCBITaxon:9615	tissue	UBERON	UBERON:0000479	Sample collection and preparation	CMT-417	Shih Tzu	12	Intact	Simple adenoma
Konkuk University	Canis lupus familiaris	NCBITaxon	NCBITaxon:9615	tissue	UBERON	UBERON:0000479	Sample collection and preparation	CMT-435	Mixed	13	Intact	Complex carcinoma
Konkuk University	Canis lupus familiaris	NCBITaxon	NCBITaxon:9615	tissue	UBERON	UBERON:0000479	Sample collection and preparation	CMT-436	Cocker Spaniel	11	Intact	Complex carcinoma
Konkuk University	Canis lupus familiaris	NCBITaxon	NCBITaxon:9615	tissue	UBERON	UBERON:0000479	Sample collection and preparation	CMT-439	Miniature Pinscher	14	Neutered	Simple carcinoma (Solid type)
Konkuk University	Canis lupus familiaris	NCBITaxon	NCBITaxon:9615	tissue	UBERON	UBERON:0000479	Sample collection and preparation	CMT-440	Chihuahua	14	Intact	Complex carcinoma
Konkuk University	Canis lupus familiaris	NCBITaxon	NCBITaxon:9615	tissue	UBERON	UBERON:0000479	Sample collection and preparation	CMT-442	Mixed	13	Intact	Benign mixed tumor
Konkuk University	Canis lupus familiaris	NCBITaxon	NCBITaxon:9615	tissue	UBERON	UBERON:0000479	Sample collection and preparation	CMT-449	Dachshund	14	Intact	Simple adenoma
Konkuk University	Canis lupus familiaris	NCBITaxon	NCBITaxon:9615	tissue	UBERON	UBERON:0000479	Sample collection and preparation	CMT-452	Maltese	8	Intact	Complex adenoma
Konkuk University	Canis lupus familiaris	NCBITaxon	NCBITaxon:9615	tissue	UBERON	UBERON:0000479	Sample collection and preparation	CMT-456	poodle	Not applicable	Intact	Simple adenoma
Konkuk University	Canis lupus familiaris	NCBITaxon	NCBITaxon:9615	tissue	UBERON	UBERON:0000479	Sample collection and preparation	CMT-458	pomeranian	14	Neutered	Complex carcinoma
Konkuk University	Canis lupus familiaris	NCBITaxon	NCBITaxon:9615	tissue	UBERON	UBERON:0000479	Sample collection and preparation	CMT-459	Cocker Spaniel	14	Intact	Complex carcinoma
Konkuk University	Canis lupus familiaris	NCBITaxon	NCBITaxon:9615	tissue	UBERON	UBERON:0000479	Sample collection and preparation	CMT-471	Cocker Spaniel	16	Neutered	Simple carcinoma (tubulopapillary type)
Konkuk University	Canis lupus familiaris	NCBITaxon	NCBITaxon:9615	tissue	UBERON	UBERON:0000479	Sample collection and preparation	CMT-476	Maltese	15	Intact	Simple adenoma
Konkuk University	Canis lupus familiaris	NCBITaxon	NCBITaxon:9615	tissue	UBERON	UBERON:0000479	Sample collection and preparation	CMT-480	Maltese	11	Intact	Simple adenoma
Konkuk University	Canis lupus familiaris	NCBITaxon	NCBITaxon:9615	tissue	UBERON	UBERON:0000479	Sample collection and preparation	CMT-493	Shih Tzu	14	Neutered	Simple carcinoma (Solid type)
Konkuk University	Canis lupus familiaris	NCBITaxon	NCBITaxon:9615	tissue	UBERON	UBERON:0000479	Sample collection and preparation	CMT-495	Shih Tzu	14	Intact	Simple carcinoma (Solid type)
Konkuk University	Canis lupus familiaris	NCBITaxon	NCBITaxon:9615	tissue	UBERON	UBERON:0000479	Sample collection and preparation	CMT-496	Yorkshire terrier	15	Intact	Simple carcinoma (Solid type)
Konkuk University	Canis lupus familiaris	NCBITaxon	NCBITaxon:9615	tissue	UBERON	UBERON:0000479	Sample collection and preparation	CMT-505	Maltese	16	Intact	Carcinoma in benign mixed tumor
Konkuk University	Canis lupus familiaris	NCBITaxon	NCBITaxon:9615	tissue	UBERON	UBERON:0000479	Sample collection and preparation	CMT-522	dachshund	Not applicable	Intact	complex adenoma
Konkuk University	Canis lupus familiaris	NCBITaxon	NCBITaxon:9615	tissue	UBERON	UBERON:0000479	Sample collection and preparation	CMT-523	Shih Tzu	9	Intact	Carcinoma in benign mixed tumor
Konkuk University	Canis lupus familiaris	NCBITaxon	NCBITaxon:9615	tissue	UBERON	UBERON:0000479	Sample collection and preparation	CMT-538	Yorkshire terrier	13	Intact	Complex carcinoma
Konkuk University	Canis lupus familiaris	NCBITaxon	NCBITaxon:9615	tissue	UBERON	UBERON:0000479	Sample collection and preparation	CMT-577	Schnauzer	10	Intact	Carcinosarcoma
Konkuk University	Canis lupus familiaris	NCBITaxon	NCBITaxon:9615	tissue	UBERON	UBERON:0000479	Sample collection and preparation	CMT-581	Chihuahua	19	Intact	Simple carcinoma (Solid type)
Konkuk University	Canis lupus familiaris	NCBITaxon	NCBITaxon:9615	tissue	UBERON	UBERON:0000479	Sample collection and preparation	CMT-586	Cocker Spaniel	13	Neutered	Simple carcinoma (tubulopapillary type)
Konkuk University	Canis lupus familiaris	NCBITaxon	NCBITaxon:9615	tissue	UBERON	UBERON:0000479	Sample collection and preparation	CMT-601	poodle	16	Neutered	Fibrosarcoma
Konkuk University	Canis lupus familiaris	NCBITaxon	NCBITaxon:9615	tissue	UBERON	UBERON:0000479	Sample collection and preparation	CMT-603	Not applicable	Not applicable	Intact	Simple carcinoma (tubulopapillary type)
Konkuk University	Canis lupus familiaris	NCBITaxon	NCBITaxon:9615	tissue	UBERON	UBERON:0000479	Sample collection and preparation	CMT-606	Poodle	14	Neutered	Simple carcinoma (tubulopapillary type)
Konkuk University	Canis lupus familiaris	NCBITaxon	NCBITaxon:9615	tissue	UBERON	UBERON:0000479	Sample collection and preparation	CMT-613	Shih Tzu	10	Intact	Simple carcinoma (Solid type)
Konkuk University	Canis lupus familiaris	NCBITaxon	NCBITaxon:9615	tissue	UBERON	UBERON:0000479	Sample collection and preparation	CMT-615	Pomeranian	6	Intact	Complex carcinoma
Konkuk University	Canis lupus familiaris	NCBITaxon	NCBITaxon:9615	tissue	UBERON	UBERON:0000479	Sample collection and preparation	CMT-630	Cocker Spaniel	14	Neutered	Simple carcinoma (solid type)
Konkuk University	Canis lupus familiaris	NCBITaxon	NCBITaxon:9615	tissue	UBERON	UBERON:0000479	Sample collection and preparation	CMT-632	King charles spaniel	10	Neutered	Simple carcinoma (tubulopapillary type)
Konkuk University	Canis lupus familiaris	NCBITaxon	NCBITaxon:9615	tissue	UBERON	UBERON:0000479	Sample collection and preparation	CMT-634	Yorkshire terrier	10	Neutered	Carcinoma in benign mixed tumor
Konkuk University	Canis lupus familiaris	NCBITaxon	NCBITaxon:9615	tissue	UBERON	UBERON:0000479	Sample collection and preparation	CMT-638	Yorkshire Terrier	9	Intact	Simple carcinoma (tubulopapillary type)
Konkuk University	Canis lupus familiaris	NCBITaxon	NCBITaxon:9615	tissue	UBERON	UBERON:0000479	Sample collection and preparation	CMT-642	Maltese	12	Intact	Complex carcinoma
Konkuk University	Canis lupus familiaris	NCBITaxon	NCBITaxon:9615	tissue	UBERON	UBERON:0000479	Sample collection and preparation	CMT-644	Schnauzer	12	Intact	Simple carcinoma (Solid type)
Konkuk University	Canis lupus familiaris	NCBITaxon	NCBITaxon:9615	tissue	UBERON	UBERON:0000479	Sample collection and preparation	CMT-651	Maltese	14	Neutered	Carcinoma in benign mixed tumor
Konkuk University	Canis lupus familiaris	NCBITaxon	NCBITaxon:9615	tissue	UBERON	UBERON:0000479	Sample collection and preparation	CMT-652	Poodle	13	Intact	Simple carcinoma (tubulopapillary type)
Konkuk University	Canis lupus familiaris	NCBITaxon	NCBITaxon:9615	tissue	UBERON	UBERON:0000479	Sample collection and preparation	CMT-659	Shih Tzu	9	Intact	Simple carcinoma (tubulopapillary type)
Konkuk University	Canis lupus familiaris	NCBITaxon	NCBITaxon:9615	tissue	UBERON	UBERON:0000479	Sample collection and preparation	CMT-660	Poodle	11	Intact	Complex carcinoma
Konkuk University	Canis lupus familiaris	NCBITaxon	NCBITaxon:9615	tissue	UBERON	UBERON:0000479	Sample collection and preparation	CMT-667	Maltese	12	Intact	Complex carcinoma
Konkuk University	Canis lupus familiaris	NCBITaxon	NCBITaxon:9615	tissue	UBERON	UBERON:0000479	Sample collection and preparation	CMT-678	Mixed	12	Intact	Complex carcinoma
Konkuk University	Canis lupus familiaris	NCBITaxon	NCBITaxon:9615	tissue	UBERON	UBERON:0000479	Sample collection and preparation	CMT-685	Maltese	9	Intact	Simple carcinoma (tubulopapillary type)
Konkuk University	Canis lupus familiaris	NCBITaxon	NCBITaxon:9615	tissue	UBERON	UBERON:0000479	Sample collection and preparation	CMT-686	Shih Tzu	16	Intact	Simple carcinoma (tubulopapillary type)
Konkuk University	Canis lupus familiaris	NCBITaxon	NCBITaxon:9615	tissue	UBERON	UBERON:0000479	Sample collection and preparation	CMT-688	Maltese	13	Intact	Complex carcinoma
Konkuk University	Canis lupus familiaris	NCBITaxon	NCBITaxon:9615	tissue	UBERON	UBERON:0000479	Sample collection and preparation	CMT-690	Bichon Frise	10	Intact	Carcinoma in benign mixed tumor
Konkuk University	Canis lupus familiaris	NCBITaxon	NCBITaxon:9615	tissue	UBERON	UBERON:0000479	Sample collection and preparation	CMT-695	Poodle	10	Neutered	Benign mixed tumor
Konkuk University	Canis lupus familiaris	NCBITaxon	NCBITaxon:9615	tissue	UBERON	UBERON:0000479	Sample collection and preparation	CMT-711	Yorkshire Terrier	12	Neutered	Complex adenoma
Konkuk University	Canis lupus familiaris	NCBITaxon	NCBITaxon:9615	tissue	UBERON	UBERON:0000479	Sample collection and preparation	CMT-719	Maltese	10	Intact	Simple adenoma
Konkuk University	Canis lupus familiaris	NCBITaxon	NCBITaxon:9615	tissue	UBERON	UBERON:0000479	Sample collection and preparation	CMT-724	Maltese	12	Intact	Complex carcinoma
Konkuk University	Canis lupus familiaris	NCBITaxon	NCBITaxon:9615	tissue	UBERON	UBERON:0000479	Sample collection and preparation	CMT-725	Maltese	14	Neutered	Complex carcinoma
Konkuk University	Canis lupus familiaris	NCBITaxon	NCBITaxon:9615	tissue	UBERON	UBERON:0000479	Sample collection and preparation	CMT-730	Maltese	9	Intact	Simple carcinoma (tubulopapillary type)
Konkuk University	Canis lupus familiaris	NCBITaxon	NCBITaxon:9615	tissue	UBERON	UBERON:0000479	Sample collection and preparation	CMT-737	Cocker Spaniel	11	Intact	Complex adenoma
Konkuk University	Canis lupus familiaris	NCBITaxon	NCBITaxon:9615	tissue	UBERON	UBERON:0000479	Sample collection and preparation	CMT-743	Yorkshire terrier	14	Neutered	Simple carcinoma (Solid type)
Konkuk University	Canis lupus familiaris	NCBITaxon	NCBITaxon:9615	tissue	UBERON	UBERON:0000479	Sample collection and preparation	CMT-755	Schnauzer	11	Intact	Simple adenoma
Konkuk University	Canis lupus familiaris	NCBITaxon	NCBITaxon:9615	tissue	UBERON	UBERON:0000479	Sample collection and preparation	CMT-756	Maltese	14	Intact	Carcinoma in benign mixed tumor
Konkuk University	Canis lupus familiaris	NCBITaxon	NCBITaxon:9615	tissue	UBERON	UBERON:0000479	Sample collection and preparation	CMT-771	Maltese	13	Neutered	Simple carcinoma (tubulopapillary type)
Konkuk University	Canis lupus familiaris	NCBITaxon	NCBITaxon:9615	tissue	UBERON	UBERON:0000479	Sample collection and preparation	CMT-774	Maltese	13	Intact	Simple carcinoma (tubulopapillary type)
Konkuk University	Canis lupus familiaris	NCBITaxon	NCBITaxon:9615	tissue	UBERON	UBERON:0000479	Sample collection and preparation	CMT-776	Maltese	10	Neutered	Simple adenoma
Konkuk University	Canis lupus familiaris	NCBITaxon	NCBITaxon:9615	tissue	UBERON	UBERON:0000479	Sample collection and preparation	CMT-785	Old English Sheepdog	12	Intact	Complex carcinoma
