# Supplementary material for: Whole-exome and whole-transcriptome sequencing of canine mammary gland tumors
Source: Sci Data. 2019 Aug 14;6:147. doi: 10.1038/s41597-019-0149-8 (PMC6694171; doi:10.1038/s41597-019-0149-8)
Supplement: Supplementary file 1 — Download metadata file [file 41597_2019_149_MOESM1_ESM.zip › a_Kim586A_rna.txt]

Sample Name	Protocol REF	Parameter Value[instrument]	Parameter Value[manufacturer]	Assay Name	Raw Data File	Comment[Data Repository]	Comment[Data Record Accession]	Comment[Data Record URI]	Protocol REF	Derived Data File	Comment[Data Repository]	Comment[Data Record Accession]	Comment[Data Record URI]	Protocol REF	Derived Data File	Comment[Data Repository]	Comment[Data Record Accession]	Comment[Data Record URI]	Factor Value[experimental condition]
CMT-002	RNA sequencing	HiSeq 2500	Illumina	SRR7779580	SRX4634681	NCBI Sequence Read Archive	SRP159466	https://identifiers.org/ncbi/insdc.sra:SRP159466	Processing of RNA sequencing data	GSE119810	Gene Expression Omnibus	GSE119810	https://identifiers.org/geo:GSE119810	Additional data and metadata	Whole-exome and whole-transcriptome sequencing of canine mammary gland tumors	figshare	doi:10.6084/m9.figshare.c.4543784.v1	https://doi.org/10.6084/m9.figshare.c.4543784.v1	tumor
CMT-003	RNA sequencing	HiSeq 2500	Illumina	SRR7779579	SRX4634682	NCBI Sequence Read Archive	SRP159466	https://identifiers.org/ncbi/insdc.sra:SRP159466	Processing of RNA sequencing data	GSE119810	Gene Expression Omnibus	GSE119810	https://identifiers.org/geo:GSE119810	Additional data and metadata	Whole-exome and whole-transcriptome sequencing of canine mammary gland tumors	figshare	doi:10.6084/m9.figshare.c.4543784.v1	https://doi.org/10.6084/m9.figshare.c.4543784.v1	tumor
CMT-008	RNA sequencing	HiSeq 2500	Illumina	SRR7779582	SRX4634679	NCBI Sequence Read Archive	SRP159466	https://identifiers.org/ncbi/insdc.sra:SRP159466	Processing of RNA sequencing data	GSE119810	Gene Expression Omnibus	GSE119810	https://identifiers.org/geo:GSE119810	Additional data and metadata	Whole-exome and whole-transcriptome sequencing of canine mammary gland tumors	figshare	doi:10.6084/m9.figshare.c.4543784.v1	https://doi.org/10.6084/m9.figshare.c.4543784.v1	normal
CMT-008	RNA sequencing	HiSeq 2500	Illumina	SRR7779581	SRX4634680	NCBI Sequence Read Archive	SRP159466	https://identifiers.org/ncbi/insdc.sra:SRP159466	Processing of RNA sequencing data	GSE119810	Gene Expression Omnibus	GSE119810	https://identifiers.org/geo:GSE119810	Additional data and metadata	Whole-exome and whole-transcriptome sequencing of canine mammary gland tumors	figshare	doi:10.6084/m9.figshare.c.4543784.v1	https://doi.org/10.6084/m9.figshare.c.4543784.v1	tumor
CMT-009	RNA sequencing	HiSeq 2500	Illumina	SRR7779576	SRX4634685	NCBI Sequence Read Archive	SRP159466	https://identifiers.org/ncbi/insdc.sra:SRP159466	Processing of RNA sequencing data	GSE119810	Gene Expression Omnibus	GSE119810	https://identifiers.org/geo:GSE119810	Additional data and metadata	Whole-exome and whole-transcriptome sequencing of canine mammary gland tumors	figshare	doi:10.6084/m9.figshare.c.4543784.v1	https://doi.org/10.6084/m9.figshare.c.4543784.v1	tumor
CMT-013	RNA sequencing	HiSeq 2500	Illumina	SRR7779575	SRX4634686	NCBI Sequence Read Archive	SRP159466	https://identifiers.org/ncbi/insdc.sra:SRP159466	Processing of RNA sequencing data	GSE119810	Gene Expression Omnibus	GSE119810	https://identifiers.org/geo:GSE119810	Additional data and metadata	Whole-exome and whole-transcriptome sequencing of canine mammary gland tumors	figshare	doi:10.6084/m9.figshare.c.4543784.v1	https://doi.org/10.6084/m9.figshare.c.4543784.v1	normal
CMT-013	RNA sequencing	HiSeq 2500	Illumina	SRR7779578	SRX4634683	NCBI Sequence Read Archive	SRP159466	https://identifiers.org/ncbi/insdc.sra:SRP159466	Processing of RNA sequencing data	GSE119810	Gene Expression Omnibus	GSE119810	https://identifiers.org/geo:GSE119810	Additional data and metadata	Whole-exome and whole-transcriptome sequencing of canine mammary gland tumors	figshare	doi:10.6084/m9.figshare.c.4543784.v1	https://doi.org/10.6084/m9.figshare.c.4543784.v1	tumor
CMT-017	RNA sequencing	HiSeq 2500	Illumina	SRR7779577	SRX4634684	NCBI Sequence Read Archive	SRP159466	https://identifiers.org/ncbi/insdc.sra:SRP159466	Processing of RNA sequencing data	GSE119810	Gene Expression Omnibus	GSE119810	https://identifiers.org/geo:GSE119810	Additional data and metadata	Whole-exome and whole-transcriptome sequencing of canine mammary gland tumors	figshare	doi:10.6084/m9.figshare.c.4543784.v1	https://doi.org/10.6084/m9.figshare.c.4543784.v1	normal
CMT-017	RNA sequencing	HiSeq 2500	Illumina	SRR7779585	SRX4634676	NCBI Sequence Read Archive	SRP159466	https://identifiers.org/ncbi/insdc.sra:SRP159466	Processing of RNA sequencing data	GSE119810	Gene Expression Omnibus	GSE119810	https://identifiers.org/geo:GSE119810	Additional data and metadata	Whole-exome and whole-transcriptome sequencing of canine mammary gland tumors	figshare	doi:10.6084/m9.figshare.c.4543784.v1	https://doi.org/10.6084/m9.figshare.c.4543784.v1	tumor
CMT-021	RNA sequencing	HiSeq 2500	Illumina	SRR7779584	SRX4634677	NCBI Sequence Read Archive	SRP159466	https://identifiers.org/ncbi/insdc.sra:SRP159466	Processing of RNA sequencing data	GSE119810	Gene Expression Omnibus	GSE119810	https://identifiers.org/geo:GSE119810	Additional data and metadata	Whole-exome and whole-transcriptome sequencing of canine mammary gland tumors	figshare	doi:10.6084/m9.figshare.c.4543784.v1	https://doi.org/10.6084/m9.figshare.c.4543784.v1	tumor
CMT-031	RNA sequencing	HiSeq 2500	Illumina	SRR7779595	SRX4634666	NCBI Sequence Read Archive	SRP159466	https://identifiers.org/ncbi/insdc.sra:SRP159466	Processing of RNA sequencing data	GSE119810	Gene Expression Omnibus	GSE119810	https://identifiers.org/geo:GSE119810	Additional data and metadata	Whole-exome and whole-transcriptome sequencing of canine mammary gland tumors	figshare	doi:10.6084/m9.figshare.c.4543784.v1	https://doi.org/10.6084/m9.figshare.c.4543784.v1	tumor
CMT-051	RNA sequencing	HiSeq 2500	Illumina	SRR7779594	SRX4634667	NCBI Sequence Read Archive	SRP159466	https://identifiers.org/ncbi/insdc.sra:SRP159466	Processing of RNA sequencing data	GSE119810	Gene Expression Omnibus	GSE119810	https://identifiers.org/geo:GSE119810	Additional data and metadata	Whole-exome and whole-transcriptome sequencing of canine mammary gland tumors	figshare	doi:10.6084/m9.figshare.c.4543784.v1	https://doi.org/10.6084/m9.figshare.c.4543784.v1	normal
CMT-051	RNA sequencing	HiSeq 2500	Illumina	SRR7779593	SRX4634668	NCBI Sequence Read Archive	SRP159466	https://identifiers.org/ncbi/insdc.sra:SRP159466	Processing of RNA sequencing data	GSE119810	Gene Expression Omnibus	GSE119810	https://identifiers.org/geo:GSE119810	Additional data and metadata	Whole-exome and whole-transcriptome sequencing of canine mammary gland tumors	figshare	doi:10.6084/m9.figshare.c.4543784.v1	https://doi.org/10.6084/m9.figshare.c.4543784.v1	tumor
CMT-053	RNA sequencing	HiSeq 2500	Illumina	SRR7779592	SRX4634669	NCBI Sequence Read Archive	SRP159466	https://identifiers.org/ncbi/insdc.sra:SRP159466	Processing of RNA sequencing data	GSE119810	Gene Expression Omnibus	GSE119810	https://identifiers.org/geo:GSE119810	Additional data and metadata	Whole-exome and whole-transcriptome sequencing of canine mammary gland tumors	figshare	doi:10.6084/m9.figshare.c.4543784.v1	https://doi.org/10.6084/m9.figshare.c.4543784.v1	normal
CMT-053	RNA sequencing	HiSeq 2500	Illumina	SRR7779591	SRX4634670	NCBI Sequence Read Archive	SRP159466	https://identifiers.org/ncbi/insdc.sra:SRP159466	Processing of RNA sequencing data	GSE119810	Gene Expression Omnibus	GSE119810	https://identifiers.org/geo:GSE119810	Additional data and metadata	Whole-exome and whole-transcriptome sequencing of canine mammary gland tumors	figshare	doi:10.6084/m9.figshare.c.4543784.v1	https://doi.org/10.6084/m9.figshare.c.4543784.v1	tumor
CMT-057	RNA sequencing	HiSeq 2500	Illumina	SRR7779590	SRX4634671	NCBI Sequence Read Archive	SRP159466	https://identifiers.org/ncbi/insdc.sra:SRP159466	Processing of RNA sequencing data	GSE119810	Gene Expression Omnibus	GSE119810	https://identifiers.org/geo:GSE119810	Additional data and metadata	Whole-exome and whole-transcriptome sequencing of canine mammary gland tumors	figshare	doi:10.6084/m9.figshare.c.4543784.v1	https://doi.org/10.6084/m9.figshare.c.4543784.v1	tumor
CMT-060	RNA sequencing	HiSeq 2500	Illumina	SRR7779589	SRX4634672	NCBI Sequence Read Archive	SRP159466	https://identifiers.org/ncbi/insdc.sra:SRP159466	Processing of RNA sequencing data	GSE119810	Gene Expression Omnibus	GSE119810	https://identifiers.org/geo:GSE119810	Additional data and metadata	Whole-exome and whole-transcriptome sequencing of canine mammary gland tumors	figshare	doi:10.6084/m9.figshare.c.4543784.v1	https://doi.org/10.6084/m9.figshare.c.4543784.v1	tumor
CMT-063	RNA sequencing	HiSeq 2500	Illumina	SRR7779588	SRX4634673	NCBI Sequence Read Archive	SRP159466	https://identifiers.org/ncbi/insdc.sra:SRP159466	Processing of RNA sequencing data	GSE119810	Gene Expression Omnibus	GSE119810	https://identifiers.org/geo:GSE119810	Additional data and metadata	Whole-exome and whole-transcriptome sequencing of canine mammary gland tumors	figshare	doi:10.6084/m9.figshare.c.4543784.v1	https://doi.org/10.6084/m9.figshare.c.4543784.v1	tumor
CMT-070	RNA sequencing	HiSeq 2500	Illumina	SRR7779598	SRX4634663	NCBI Sequence Read Archive	SRP159466	https://identifiers.org/ncbi/insdc.sra:SRP159466	Processing of RNA sequencing data	GSE119810	Gene Expression Omnibus	GSE119810	https://identifiers.org/geo:GSE119810	Additional data and metadata	Whole-exome and whole-transcriptome sequencing of canine mammary gland tumors	figshare	doi:10.6084/m9.figshare.c.4543784.v1	https://doi.org/10.6084/m9.figshare.c.4543784.v1	tumor
CMT-072	RNA sequencing	HiSeq 2500	Illumina	SRR7779597	SRX4634664	NCBI Sequence Read Archive	SRP159466	https://identifiers.org/ncbi/insdc.sra:SRP159466	Processing of RNA sequencing data	GSE119810	Gene Expression Omnibus	GSE119810	https://identifiers.org/geo:GSE119810	Additional data and metadata	Whole-exome and whole-transcriptome sequencing of canine mammary gland tumors	figshare	doi:10.6084/m9.figshare.c.4543784.v1	https://doi.org/10.6084/m9.figshare.c.4543784.v1	normal
CMT-072	RNA sequencing	HiSeq 2500	Illumina	SRR7779562	SRX4634699	NCBI Sequence Read Archive	SRP159466	https://identifiers.org/ncbi/insdc.sra:SRP159466	Processing of RNA sequencing data	GSE119810	Gene Expression Omnibus	GSE119810	https://identifiers.org/geo:GSE119810	Additional data and metadata	Whole-exome and whole-transcriptome sequencing of canine mammary gland tumors	figshare	doi:10.6084/m9.figshare.c.4543784.v1	https://doi.org/10.6084/m9.figshare.c.4543784.v1	tumor
CMT-074	RNA sequencing	HiSeq 2500	Illumina	SRR7779563	SRX4634698	NCBI Sequence Read Archive	SRP159466	https://identifiers.org/ncbi/insdc.sra:SRP159466	Processing of RNA sequencing data	GSE119810	Gene Expression Omnibus	GSE119810	https://identifiers.org/geo:GSE119810	Additional data and metadata	Whole-exome and whole-transcriptome sequencing of canine mammary gland tumors	figshare	doi:10.6084/m9.figshare.c.4543784.v1	https://doi.org/10.6084/m9.figshare.c.4543784.v1	normal
CMT-074	RNA sequencing	HiSeq 2500	Illumina	SRR7779666	SRX4634595	NCBI Sequence Read Archive	SRP159466	https://identifiers.org/ncbi/insdc.sra:SRP159466	Processing of RNA sequencing data	GSE119810	Gene Expression Omnibus	GSE119810	https://identifiers.org/geo:GSE119810	Additional data and metadata	Whole-exome and whole-transcriptome sequencing of canine mammary gland tumors	figshare	doi:10.6084/m9.figshare.c.4543784.v1	https://doi.org/10.6084/m9.figshare.c.4543784.v1	tumor
CMT-077	RNA sequencing	HiSeq 2500	Illumina	SRR7779667	SRX4634594	NCBI Sequence Read Archive	SRP159466	https://identifiers.org/ncbi/insdc.sra:SRP159466	Processing of RNA sequencing data	GSE119810	Gene Expression Omnibus	GSE119810	https://identifiers.org/geo:GSE119810	Additional data and metadata	Whole-exome and whole-transcriptome sequencing of canine mammary gland tumors	figshare	doi:10.6084/m9.figshare.c.4543784.v1	https://doi.org/10.6084/m9.figshare.c.4543784.v1	tumor
CMT-091	RNA sequencing	HiSeq 2500	Illumina	SRR7779664	SRX4634597	NCBI Sequence Read Archive	SRP159466	https://identifiers.org/ncbi/insdc.sra:SRP159466	Processing of RNA sequencing data	GSE119810	Gene Expression Omnibus	GSE119810	https://identifiers.org/geo:GSE119810	Additional data and metadata	Whole-exome and whole-transcriptome sequencing of canine mammary gland tumors	figshare	doi:10.6084/m9.figshare.c.4543784.v1	https://doi.org/10.6084/m9.figshare.c.4543784.v1	normal
CMT-091	RNA sequencing	HiSeq 2500	Illumina	SRR7779665	SRX4634596	NCBI Sequence Read Archive	SRP159466	https://identifiers.org/ncbi/insdc.sra:SRP159466	Processing of RNA sequencing data	GSE119810	Gene Expression Omnibus	GSE119810	https://identifiers.org/geo:GSE119810	Additional data and metadata	Whole-exome and whole-transcriptome sequencing of canine mammary gland tumors	figshare	doi:10.6084/m9.figshare.c.4543784.v1	https://doi.org/10.6084/m9.figshare.c.4543784.v1	tumor
CMT-092	RNA sequencing	HiSeq 2500	Illumina	SRR7779662	SRX4634599	NCBI Sequence Read Archive	SRP159466	https://identifiers.org/ncbi/insdc.sra:SRP159466	Processing of RNA sequencing data	GSE119810	Gene Expression Omnibus	GSE119810	https://identifiers.org/geo:GSE119810	Additional data and metadata	Whole-exome and whole-transcriptome sequencing of canine mammary gland tumors	figshare	doi:10.6084/m9.figshare.c.4543784.v1	https://doi.org/10.6084/m9.figshare.c.4543784.v1	tumor
CMT-096	RNA sequencing	HiSeq 2500	Illumina	SRR7779663	SRX4634598	NCBI Sequence Read Archive	SRP159466	https://identifiers.org/ncbi/insdc.sra:SRP159466	Processing of RNA sequencing data	GSE119810	Gene Expression Omnibus	GSE119810	https://identifiers.org/geo:GSE119810	Additional data and metadata	Whole-exome and whole-transcriptome sequencing of canine mammary gland tumors	figshare	doi:10.6084/m9.figshare.c.4543784.v1	https://doi.org/10.6084/m9.figshare.c.4543784.v1	tumor
CMT-097	RNA sequencing	HiSeq 2500	Illumina	SRR7779583	SRX4634678	NCBI Sequence Read Archive	SRP159466	https://identifiers.org/ncbi/insdc.sra:SRP159466	Processing of RNA sequencing data	GSE119810	Gene Expression Omnibus	GSE119810	https://identifiers.org/geo:GSE119810	Additional data and metadata	Whole-exome and whole-transcriptome sequencing of canine mammary gland tumors	figshare	doi:10.6084/m9.figshare.c.4543784.v1	https://doi.org/10.6084/m9.figshare.c.4543784.v1	tumor
CMT-099	RNA sequencing	HiSeq 2500	Illumina	SRR7779596	SRX4634665	NCBI Sequence Read Archive	SRP159466	https://identifiers.org/ncbi/insdc.sra:SRP159466	Processing of RNA sequencing data	GSE119810	Gene Expression Omnibus	GSE119810	https://identifiers.org/geo:GSE119810	Additional data and metadata	Whole-exome and whole-transcriptome sequencing of canine mammary gland tumors	figshare	doi:10.6084/m9.figshare.c.4543784.v1	https://doi.org/10.6084/m9.figshare.c.4543784.v1	tumor
CMT-100	RNA sequencing	HiSeq 2500	Illumina	SRR7779640	SRX4634621	NCBI Sequence Read Archive	SRP159466	https://identifiers.org/ncbi/insdc.sra:SRP159466	Processing of RNA sequencing data	GSE119810	Gene Expression Omnibus	GSE119810	https://identifiers.org/geo:GSE119810	Additional data and metadata	Whole-exome and whole-transcriptome sequencing of canine mammary gland tumors	figshare	doi:10.6084/m9.figshare.c.4543784.v1	https://doi.org/10.6084/m9.figshare.c.4543784.v1	tumor
CMT-102	RNA sequencing	HiSeq 2500	Illumina	SRR7779639	SRX4634622	NCBI Sequence Read Archive	SRP159466	https://identifiers.org/ncbi/insdc.sra:SRP159466	Processing of RNA sequencing data	GSE119810	Gene Expression Omnibus	GSE119810	https://identifiers.org/geo:GSE119810	Additional data and metadata	Whole-exome and whole-transcriptome sequencing of canine mammary gland tumors	figshare	doi:10.6084/m9.figshare.c.4543784.v1	https://doi.org/10.6084/m9.figshare.c.4543784.v1	tumor
CMT-103	RNA sequencing	HiSeq 2500	Illumina	SRR7779642	SRX4634619	NCBI Sequence Read Archive	SRP159466	https://identifiers.org/ncbi/insdc.sra:SRP159466	Processing of RNA sequencing data	GSE119810	Gene Expression Omnibus	GSE119810	https://identifiers.org/geo:GSE119810	Additional data and metadata	Whole-exome and whole-transcriptome sequencing of canine mammary gland tumors	figshare	doi:10.6084/m9.figshare.c.4543784.v1	https://doi.org/10.6084/m9.figshare.c.4543784.v1	normal
CMT-103	RNA sequencing	HiSeq 2500	Illumina	SRR7779641	SRX4634620	NCBI Sequence Read Archive	SRP159466	https://identifiers.org/ncbi/insdc.sra:SRP159466	Processing of RNA sequencing data	GSE119810	Gene Expression Omnibus	GSE119810	https://identifiers.org/geo:GSE119810	Additional data and metadata	Whole-exome and whole-transcriptome sequencing of canine mammary gland tumors	figshare	doi:10.6084/m9.figshare.c.4543784.v1	https://doi.org/10.6084/m9.figshare.c.4543784.v1	tumor
CMT-105	RNA sequencing	HiSeq 2500	Illumina	SRR7779636	SRX4634625	NCBI Sequence Read Archive	SRP159466	https://identifiers.org/ncbi/insdc.sra:SRP159466	Processing of RNA sequencing data	GSE119810	Gene Expression Omnibus	GSE119810	https://identifiers.org/geo:GSE119810	Additional data and metadata	Whole-exome and whole-transcriptome sequencing of canine mammary gland tumors	figshare	doi:10.6084/m9.figshare.c.4543784.v1	https://doi.org/10.6084/m9.figshare.c.4543784.v1	normal
CMT-105	RNA sequencing	HiSeq 2500	Illumina	SRR7779635	SRX4634626	NCBI Sequence Read Archive	SRP159466	https://identifiers.org/ncbi/insdc.sra:SRP159466	Processing of RNA sequencing data	GSE119810	Gene Expression Omnibus	GSE119810	https://identifiers.org/geo:GSE119810	Additional data and metadata	Whole-exome and whole-transcriptome sequencing of canine mammary gland tumors	figshare	doi:10.6084/m9.figshare.c.4543784.v1	https://doi.org/10.6084/m9.figshare.c.4543784.v1	tumor
CMT-106	RNA sequencing	HiSeq 2500	Illumina	SRR7779638	SRX4634623	NCBI Sequence Read Archive	SRP159466	https://identifiers.org/ncbi/insdc.sra:SRP159466	Processing of RNA sequencing data	GSE119810	Gene Expression Omnibus	GSE119810	https://identifiers.org/geo:GSE119810	Additional data and metadata	Whole-exome and whole-transcriptome sequencing of canine mammary gland tumors	figshare	doi:10.6084/m9.figshare.c.4543784.v1	https://doi.org/10.6084/m9.figshare.c.4543784.v1	tumor
CMT-107	RNA sequencing	HiSeq 2500	Illumina	SRR7779637	SRX4634624	NCBI Sequence Read Archive	SRP159466	https://identifiers.org/ncbi/insdc.sra:SRP159466	Processing of RNA sequencing data	GSE119810	Gene Expression Omnibus	GSE119810	https://identifiers.org/geo:GSE119810	Additional data and metadata	Whole-exome and whole-transcriptome sequencing of canine mammary gland tumors	figshare	doi:10.6084/m9.figshare.c.4543784.v1	https://doi.org/10.6084/m9.figshare.c.4543784.v1	normal
CMT-107	RNA sequencing	HiSeq 2500	Illumina	SRR7779634	SRX4634627	NCBI Sequence Read Archive	SRP159466	https://identifiers.org/ncbi/insdc.sra:SRP159466	Processing of RNA sequencing data	GSE119810	Gene Expression Omnibus	GSE119810	https://identifiers.org/geo:GSE119810	Additional data and metadata	Whole-exome and whole-transcriptome sequencing of canine mammary gland tumors	figshare	doi:10.6084/m9.figshare.c.4543784.v1	https://doi.org/10.6084/m9.figshare.c.4543784.v1	tumor
CMT-109	RNA sequencing	HiSeq 2500	Illumina	SRR7779633	SRX4634628	NCBI Sequence Read Archive	SRP159466	https://identifiers.org/ncbi/insdc.sra:SRP159466	Processing of RNA sequencing data	GSE119810	Gene Expression Omnibus	GSE119810	https://identifiers.org/geo:GSE119810	Additional data and metadata	Whole-exome and whole-transcriptome sequencing of canine mammary gland tumors	figshare	doi:10.6084/m9.figshare.c.4543784.v1	https://doi.org/10.6084/m9.figshare.c.4543784.v1	tumor
CMT-111	RNA sequencing	HiSeq 2500	Illumina	SRR7779502	SRX4634759	NCBI Sequence Read Archive	SRP159466	https://identifiers.org/ncbi/insdc.sra:SRP159466	Processing of RNA sequencing data	GSE119810	Gene Expression Omnibus	GSE119810	https://identifiers.org/geo:GSE119810	Additional data and metadata	Whole-exome and whole-transcriptome sequencing of canine mammary gland tumors	figshare	doi:10.6084/m9.figshare.c.4543784.v1	https://doi.org/10.6084/m9.figshare.c.4543784.v1	tumor
CMT-112	RNA sequencing	HiSeq 2500	Illumina	SRR7779503	SRX4634758	NCBI Sequence Read Archive	SRP159466	https://identifiers.org/ncbi/insdc.sra:SRP159466	Processing of RNA sequencing data	GSE119810	Gene Expression Omnibus	GSE119810	https://identifiers.org/geo:GSE119810	Additional data and metadata	Whole-exome and whole-transcriptome sequencing of canine mammary gland tumors	figshare	doi:10.6084/m9.figshare.c.4543784.v1	https://doi.org/10.6084/m9.figshare.c.4543784.v1	tumor
CMT-118	RNA sequencing	HiSeq 2500	Illumina	SRR7779504	SRX4634757	NCBI Sequence Read Archive	SRP159466	https://identifiers.org/ncbi/insdc.sra:SRP159466	Processing of RNA sequencing data	GSE119810	Gene Expression Omnibus	GSE119810	https://identifiers.org/geo:GSE119810	Additional data and metadata	Whole-exome and whole-transcriptome sequencing of canine mammary gland tumors	figshare	doi:10.6084/m9.figshare.c.4543784.v1	https://doi.org/10.6084/m9.figshare.c.4543784.v1	tumor
CMT-121	RNA sequencing	HiSeq 2500	Illumina	SRR7779505	SRX4634756	NCBI Sequence Read Archive	SRP159466	https://identifiers.org/ncbi/insdc.sra:SRP159466	Processing of RNA sequencing data	GSE119810	Gene Expression Omnibus	GSE119810	https://identifiers.org/geo:GSE119810	Additional data and metadata	Whole-exome and whole-transcriptome sequencing of canine mammary gland tumors	figshare	doi:10.6084/m9.figshare.c.4543784.v1	https://doi.org/10.6084/m9.figshare.c.4543784.v1	normal
CMT-121	RNA sequencing	HiSeq 2500	Illumina	SRR7779498	SRX4634763	NCBI Sequence Read Archive	SRP159466	https://identifiers.org/ncbi/insdc.sra:SRP159466	Processing of RNA sequencing data	GSE119810	Gene Expression Omnibus	GSE119810	https://identifiers.org/geo:GSE119810	Additional data and metadata	Whole-exome and whole-transcriptome sequencing of canine mammary gland tumors	figshare	doi:10.6084/m9.figshare.c.4543784.v1	https://doi.org/10.6084/m9.figshare.c.4543784.v1	tumor
CMT-124	RNA sequencing	HiSeq 2500	Illumina	SRR7779499	SRX4634762	NCBI Sequence Read Archive	SRP159466	https://identifiers.org/ncbi/insdc.sra:SRP159466	Processing of RNA sequencing data	GSE119810	Gene Expression Omnibus	GSE119810	https://identifiers.org/geo:GSE119810	Additional data and metadata	Whole-exome and whole-transcriptome sequencing of canine mammary gland tumors	figshare	doi:10.6084/m9.figshare.c.4543784.v1	https://doi.org/10.6084/m9.figshare.c.4543784.v1	tumor
CMT-128	RNA sequencing	HiSeq 2500	Illumina	SRR7779500	SRX4634761	NCBI Sequence Read Archive	SRP159466	https://identifiers.org/ncbi/insdc.sra:SRP159466	Processing of RNA sequencing data	GSE119810	Gene Expression Omnibus	GSE119810	https://identifiers.org/geo:GSE119810	Additional data and metadata	Whole-exome and whole-transcriptome sequencing of canine mammary gland tumors	figshare	doi:10.6084/m9.figshare.c.4543784.v1	https://doi.org/10.6084/m9.figshare.c.4543784.v1	tumor
CMT-129	RNA sequencing	HiSeq 2500	Illumina	SRR7779501	SRX4634760	NCBI Sequence Read Archive	SRP159466	https://identifiers.org/ncbi/insdc.sra:SRP159466	Processing of RNA sequencing data	GSE119810	Gene Expression Omnibus	GSE119810	https://identifiers.org/geo:GSE119810	Additional data and metadata	Whole-exome and whole-transcriptome sequencing of canine mammary gland tumors	figshare	doi:10.6084/m9.figshare.c.4543784.v1	https://doi.org/10.6084/m9.figshare.c.4543784.v1	tumor
CMT-136	RNA sequencing	HiSeq 2500	Illumina	SRR7779507	SRX4634754	NCBI Sequence Read Archive	SRP159466	https://identifiers.org/ncbi/insdc.sra:SRP159466	Processing of RNA sequencing data	GSE119810	Gene Expression Omnibus	GSE119810	https://identifiers.org/geo:GSE119810	Additional data and metadata	Whole-exome and whole-transcriptome sequencing of canine mammary gland tumors	figshare	doi:10.6084/m9.figshare.c.4543784.v1	https://doi.org/10.6084/m9.figshare.c.4543784.v1	tumor
CMT-142	RNA sequencing	HiSeq 2500	Illumina	SRR7779508	SRX4634753	NCBI Sequence Read Archive	SRP159466	https://identifiers.org/ncbi/insdc.sra:SRP159466	Processing of RNA sequencing data	GSE119810	Gene Expression Omnibus	GSE119810	https://identifiers.org/geo:GSE119810	Additional data and metadata	Whole-exome and whole-transcriptome sequencing of canine mammary gland tumors	figshare	doi:10.6084/m9.figshare.c.4543784.v1	https://doi.org/10.6084/m9.figshare.c.4543784.v1	tumor
CMT-147	RNA sequencing	HiSeq 2500	Illumina	SRR7779471	SRX4634790	NCBI Sequence Read Archive	SRP159466	https://identifiers.org/ncbi/insdc.sra:SRP159466	Processing of RNA sequencing data	GSE119810	Gene Expression Omnibus	GSE119810	https://identifiers.org/geo:GSE119810	Additional data and metadata	Whole-exome and whole-transcriptome sequencing of canine mammary gland tumors	figshare	doi:10.6084/m9.figshare.c.4543784.v1	https://doi.org/10.6084/m9.figshare.c.4543784.v1	tumor
CMT-148	RNA sequencing	HiSeq 2500	Illumina	SRR7779470	SRX4634791	NCBI Sequence Read Archive	SRP159466	https://identifiers.org/ncbi/insdc.sra:SRP159466	Processing of RNA sequencing data	GSE119810	Gene Expression Omnibus	GSE119810	https://identifiers.org/geo:GSE119810	Additional data and metadata	Whole-exome and whole-transcriptome sequencing of canine mammary gland tumors	figshare	doi:10.6084/m9.figshare.c.4543784.v1	https://doi.org/10.6084/m9.figshare.c.4543784.v1	tumor
CMT-149	RNA sequencing	HiSeq 2500	Illumina	SRR7779469	SRX4634792	NCBI Sequence Read Archive	SRP159466	https://identifiers.org/ncbi/insdc.sra:SRP159466	Processing of RNA sequencing data	GSE119810	Gene Expression Omnibus	GSE119810	https://identifiers.org/geo:GSE119810	Additional data and metadata	Whole-exome and whole-transcriptome sequencing of canine mammary gland tumors	figshare	doi:10.6084/m9.figshare.c.4543784.v1	https://doi.org/10.6084/m9.figshare.c.4543784.v1	normal
CMT-149	RNA sequencing	HiSeq 2500	Illumina	SRR7779468	SRX4634793	NCBI Sequence Read Archive	SRP159466	https://identifiers.org/ncbi/insdc.sra:SRP159466	Processing of RNA sequencing data	GSE119810	Gene Expression Omnibus	GSE119810	https://identifiers.org/geo:GSE119810	Additional data and metadata	Whole-exome and whole-transcriptome sequencing of canine mammary gland tumors	figshare	doi:10.6084/m9.figshare.c.4543784.v1	https://doi.org/10.6084/m9.figshare.c.4543784.v1	tumor
CMT-153	RNA sequencing	HiSeq 2500	Illumina	SRR7779475	SRX4634786	NCBI Sequence Read Archive	SRP159466	https://identifiers.org/ncbi/insdc.sra:SRP159466	Processing of RNA sequencing data	GSE119810	Gene Expression Omnibus	GSE119810	https://identifiers.org/geo:GSE119810	Additional data and metadata	Whole-exome and whole-transcriptome sequencing of canine mammary gland tumors	figshare	doi:10.6084/m9.figshare.c.4543784.v1	https://doi.org/10.6084/m9.figshare.c.4543784.v1	tumor
CMT-156	RNA sequencing	HiSeq 2500	Illumina	SRR7779474	SRX4634787	NCBI Sequence Read Archive	SRP159466	https://identifiers.org/ncbi/insdc.sra:SRP159466	Processing of RNA sequencing data	GSE119810	Gene Expression Omnibus	GSE119810	https://identifiers.org/geo:GSE119810	Additional data and metadata	Whole-exome and whole-transcriptome sequencing of canine mammary gland tumors	figshare	doi:10.6084/m9.figshare.c.4543784.v1	https://doi.org/10.6084/m9.figshare.c.4543784.v1	tumor
CMT-157	RNA sequencing	HiSeq 2500	Illumina	SRR7779509	SRX4634752	NCBI Sequence Read Archive	SRP159466	https://identifiers.org/ncbi/insdc.sra:SRP159466	Processing of RNA sequencing data	GSE119810	Gene Expression Omnibus	GSE119810	https://identifiers.org/geo:GSE119810	Additional data and metadata	Whole-exome and whole-transcriptome sequencing of canine mammary gland tumors	figshare	doi:10.6084/m9.figshare.c.4543784.v1	https://doi.org/10.6084/m9.figshare.c.4543784.v1	tumor
CMT-158	RNA sequencing	HiSeq 2500	Illumina	SRR7779615	SRX4634646	NCBI Sequence Read Archive	SRP159466	https://identifiers.org/ncbi/insdc.sra:SRP159466	Processing of RNA sequencing data	GSE119810	Gene Expression Omnibus	GSE119810	https://identifiers.org/geo:GSE119810	Additional data and metadata	Whole-exome and whole-transcriptome sequencing of canine mammary gland tumors	figshare	doi:10.6084/m9.figshare.c.4543784.v1	https://doi.org/10.6084/m9.figshare.c.4543784.v1	tumor
CMT-159	RNA sequencing	HiSeq 2500	Illumina	SRR7779477	SRX4634784	NCBI Sequence Read Archive	SRP159466	https://identifiers.org/ncbi/insdc.sra:SRP159466	Processing of RNA sequencing data	GSE119810	Gene Expression Omnibus	GSE119810	https://identifiers.org/geo:GSE119810	Additional data and metadata	Whole-exome and whole-transcriptome sequencing of canine mammary gland tumors	figshare	doi:10.6084/m9.figshare.c.4543784.v1	https://doi.org/10.6084/m9.figshare.c.4543784.v1	tumor
CMT-162	RNA sequencing	HiSeq 2500	Illumina	SRR7779476	SRX4634785	NCBI Sequence Read Archive	SRP159466	https://identifiers.org/ncbi/insdc.sra:SRP159466	Processing of RNA sequencing data	GSE119810	Gene Expression Omnibus	GSE119810	https://identifiers.org/geo:GSE119810	Additional data and metadata	Whole-exome and whole-transcriptome sequencing of canine mammary gland tumors	figshare	doi:10.6084/m9.figshare.c.4543784.v1	https://doi.org/10.6084/m9.figshare.c.4543784.v1	normal
CMT-162	RNA sequencing	HiSeq 2500	Illumina	SRR7779554	SRX4634707	NCBI Sequence Read Archive	SRP159466	https://identifiers.org/ncbi/insdc.sra:SRP159466	Processing of RNA sequencing data	GSE119810	Gene Expression Omnibus	GSE119810	https://identifiers.org/geo:GSE119810	Additional data and metadata	Whole-exome and whole-transcriptome sequencing of canine mammary gland tumors	figshare	doi:10.6084/m9.figshare.c.4543784.v1	https://doi.org/10.6084/m9.figshare.c.4543784.v1	tumor
CMT-169	RNA sequencing	HiSeq 2500	Illumina	SRR7779555	SRX4634706	NCBI Sequence Read Archive	SRP159466	https://identifiers.org/ncbi/insdc.sra:SRP159466	Processing of RNA sequencing data	GSE119810	Gene Expression Omnibus	GSE119810	https://identifiers.org/geo:GSE119810	Additional data and metadata	Whole-exome and whole-transcriptome sequencing of canine mammary gland tumors	figshare	doi:10.6084/m9.figshare.c.4543784.v1	https://doi.org/10.6084/m9.figshare.c.4543784.v1	normal
CMT-169	RNA sequencing	HiSeq 2500	Illumina	SRR7779552	SRX4634709	NCBI Sequence Read Archive	SRP159466	https://identifiers.org/ncbi/insdc.sra:SRP159466	Processing of RNA sequencing data	GSE119810	Gene Expression Omnibus	GSE119810	https://identifiers.org/geo:GSE119810	Additional data and metadata	Whole-exome and whole-transcriptome sequencing of canine mammary gland tumors	figshare	doi:10.6084/m9.figshare.c.4543784.v1	https://doi.org/10.6084/m9.figshare.c.4543784.v1	tumor
CMT-173	RNA sequencing	HiSeq 2500	Illumina	SRR7779553	SRX4634708	NCBI Sequence Read Archive	SRP159466	https://identifiers.org/ncbi/insdc.sra:SRP159466	Processing of RNA sequencing data	GSE119810	Gene Expression Omnibus	GSE119810	https://identifiers.org/geo:GSE119810	Additional data and metadata	Whole-exome and whole-transcriptome sequencing of canine mammary gland tumors	figshare	doi:10.6084/m9.figshare.c.4543784.v1	https://doi.org/10.6084/m9.figshare.c.4543784.v1	tumor
CMT-183	RNA sequencing	HiSeq 2500	Illumina	SRR7779558	SRX4634703	NCBI Sequence Read Archive	SRP159466	https://identifiers.org/ncbi/insdc.sra:SRP159466	Processing of RNA sequencing data	GSE119810	Gene Expression Omnibus	GSE119810	https://identifiers.org/geo:GSE119810	Additional data and metadata	Whole-exome and whole-transcriptome sequencing of canine mammary gland tumors	figshare	doi:10.6084/m9.figshare.c.4543784.v1	https://doi.org/10.6084/m9.figshare.c.4543784.v1	tumor
CMT-184	RNA sequencing	HiSeq 2500	Illumina	SRR7779559	SRX4634702	NCBI Sequence Read Archive	SRP159466	https://identifiers.org/ncbi/insdc.sra:SRP159466	Processing of RNA sequencing data	GSE119810	Gene Expression Omnibus	GSE119810	https://identifiers.org/geo:GSE119810	Additional data and metadata	Whole-exome and whole-transcriptome sequencing of canine mammary gland tumors	figshare	doi:10.6084/m9.figshare.c.4543784.v1	https://doi.org/10.6084/m9.figshare.c.4543784.v1	normal
CMT-184	RNA sequencing	HiSeq 2500	Illumina	SRR7779556	SRX4634705	NCBI Sequence Read Archive	SRP159466	https://identifiers.org/ncbi/insdc.sra:SRP159466	Processing of RNA sequencing data	GSE119810	Gene Expression Omnibus	GSE119810	https://identifiers.org/geo:GSE119810	Additional data and metadata	Whole-exome and whole-transcriptome sequencing of canine mammary gland tumors	figshare	doi:10.6084/m9.figshare.c.4543784.v1	https://doi.org/10.6084/m9.figshare.c.4543784.v1	tumor
CMT-187	RNA sequencing	HiSeq 2500	Illumina	SRR7779557	SRX4634704	NCBI Sequence Read Archive	SRP159466	https://identifiers.org/ncbi/insdc.sra:SRP159466	Processing of RNA sequencing data	GSE119810	Gene Expression Omnibus	GSE119810	https://identifiers.org/geo:GSE119810	Additional data and metadata	Whole-exome and whole-transcriptome sequencing of canine mammary gland tumors	figshare	doi:10.6084/m9.figshare.c.4543784.v1	https://doi.org/10.6084/m9.figshare.c.4543784.v1	tumor
CMT-188	RNA sequencing	HiSeq 2500	Illumina	SRR7779560	SRX4634701	NCBI Sequence Read Archive	SRP159466	https://identifiers.org/ncbi/insdc.sra:SRP159466	Processing of RNA sequencing data	GSE119810	Gene Expression Omnibus	GSE119810	https://identifiers.org/geo:GSE119810	Additional data and metadata	Whole-exome and whole-transcriptome sequencing of canine mammary gland tumors	figshare	doi:10.6084/m9.figshare.c.4543784.v1	https://doi.org/10.6084/m9.figshare.c.4543784.v1	normal
CMT-188	RNA sequencing	HiSeq 2500	Illumina	SRR7779561	SRX4634700	NCBI Sequence Read Archive	SRP159466	https://identifiers.org/ncbi/insdc.sra:SRP159466	Processing of RNA sequencing data	GSE119810	Gene Expression Omnibus	GSE119810	https://identifiers.org/geo:GSE119810	Additional data and metadata	Whole-exome and whole-transcriptome sequencing of canine mammary gland tumors	figshare	doi:10.6084/m9.figshare.c.4543784.v1	https://doi.org/10.6084/m9.figshare.c.4543784.v1	tumor
CMT-190	RNA sequencing	HiSeq 2500	Illumina	SRR7779533	SRX4634728	NCBI Sequence Read Archive	SRP159466	https://identifiers.org/ncbi/insdc.sra:SRP159466	Processing of RNA sequencing data	GSE119810	Gene Expression Omnibus	GSE119810	https://identifiers.org/geo:GSE119810	Additional data and metadata	Whole-exome and whole-transcriptome sequencing of canine mammary gland tumors	figshare	doi:10.6084/m9.figshare.c.4543784.v1	https://doi.org/10.6084/m9.figshare.c.4543784.v1	tumor
CMT-193	RNA sequencing	HiSeq 2500	Illumina	SRR7779532	SRX4634729	NCBI Sequence Read Archive	SRP159466	https://identifiers.org/ncbi/insdc.sra:SRP159466	Processing of RNA sequencing data	GSE119810	Gene Expression Omnibus	GSE119810	https://identifiers.org/geo:GSE119810	Additional data and metadata	Whole-exome and whole-transcriptome sequencing of canine mammary gland tumors	figshare	doi:10.6084/m9.figshare.c.4543784.v1	https://doi.org/10.6084/m9.figshare.c.4543784.v1	normal
CMT-193	RNA sequencing	HiSeq 2500	Illumina	SRR7779535	SRX4634726	NCBI Sequence Read Archive	SRP159466	https://identifiers.org/ncbi/insdc.sra:SRP159466	Processing of RNA sequencing data	GSE119810	Gene Expression Omnibus	GSE119810	https://identifiers.org/geo:GSE119810	Additional data and metadata	Whole-exome and whole-transcriptome sequencing of canine mammary gland tumors	figshare	doi:10.6084/m9.figshare.c.4543784.v1	https://doi.org/10.6084/m9.figshare.c.4543784.v1	tumor
CMT-197	RNA sequencing	HiSeq 2500	Illumina	SRR7779534	SRX4634727	NCBI Sequence Read Archive	SRP159466	https://identifiers.org/ncbi/insdc.sra:SRP159466	Processing of RNA sequencing data	GSE119810	Gene Expression Omnibus	GSE119810	https://identifiers.org/geo:GSE119810	Additional data and metadata	Whole-exome and whole-transcriptome sequencing of canine mammary gland tumors	figshare	doi:10.6084/m9.figshare.c.4543784.v1	https://doi.org/10.6084/m9.figshare.c.4543784.v1	normal
CMT-197	RNA sequencing	HiSeq 2500	Illumina	SRR7779537	SRX4634724	NCBI Sequence Read Archive	SRP159466	https://identifiers.org/ncbi/insdc.sra:SRP159466	Processing of RNA sequencing data	GSE119810	Gene Expression Omnibus	GSE119810	https://identifiers.org/geo:GSE119810	Additional data and metadata	Whole-exome and whole-transcriptome sequencing of canine mammary gland tumors	figshare	doi:10.6084/m9.figshare.c.4543784.v1	https://doi.org/10.6084/m9.figshare.c.4543784.v1	tumor
CMT-201	RNA sequencing	HiSeq 2500	Illumina	SRR7779536	SRX4634725	NCBI Sequence Read Archive	SRP159466	https://identifiers.org/ncbi/insdc.sra:SRP159466	Processing of RNA sequencing data	GSE119810	Gene Expression Omnibus	GSE119810	https://identifiers.org/geo:GSE119810	Additional data and metadata	Whole-exome and whole-transcriptome sequencing of canine mammary gland tumors	figshare	doi:10.6084/m9.figshare.c.4543784.v1	https://doi.org/10.6084/m9.figshare.c.4543784.v1	normal
CMT-201	RNA sequencing	HiSeq 2500	Illumina	SRR7779539	SRX4634722	NCBI Sequence Read Archive	SRP159466	https://identifiers.org/ncbi/insdc.sra:SRP159466	Processing of RNA sequencing data	GSE119810	Gene Expression Omnibus	GSE119810	https://identifiers.org/geo:GSE119810	Additional data and metadata	Whole-exome and whole-transcriptome sequencing of canine mammary gland tumors	figshare	doi:10.6084/m9.figshare.c.4543784.v1	https://doi.org/10.6084/m9.figshare.c.4543784.v1	tumor
CMT-203	RNA sequencing	HiSeq 2500	Illumina	SRR7779538	SRX4634723	NCBI Sequence Read Archive	SRP159466	https://identifiers.org/ncbi/insdc.sra:SRP159466	Processing of RNA sequencing data	GSE119810	Gene Expression Omnibus	GSE119810	https://identifiers.org/geo:GSE119810	Additional data and metadata	Whole-exome and whole-transcriptome sequencing of canine mammary gland tumors	figshare	doi:10.6084/m9.figshare.c.4543784.v1	https://doi.org/10.6084/m9.figshare.c.4543784.v1	tumor
CMT-206	RNA sequencing	HiSeq 2500	Illumina	SRR7779541	SRX4634720	NCBI Sequence Read Archive	SRP159466	https://identifiers.org/ncbi/insdc.sra:SRP159466	Processing of RNA sequencing data	GSE119810	Gene Expression Omnibus	GSE119810	https://identifiers.org/geo:GSE119810	Additional data and metadata	Whole-exome and whole-transcriptome sequencing of canine mammary gland tumors	figshare	doi:10.6084/m9.figshare.c.4543784.v1	https://doi.org/10.6084/m9.figshare.c.4543784.v1	normal
CMT-206	RNA sequencing	HiSeq 2500	Illumina	SRR7779540	SRX4634721	NCBI Sequence Read Archive	SRP159466	https://identifiers.org/ncbi/insdc.sra:SRP159466	Processing of RNA sequencing data	GSE119810	Gene Expression Omnibus	GSE119810	https://identifiers.org/geo:GSE119810	Additional data and metadata	Whole-exome and whole-transcriptome sequencing of canine mammary gland tumors	figshare	doi:10.6084/m9.figshare.c.4543784.v1	https://doi.org/10.6084/m9.figshare.c.4543784.v1	tumor
CMT-207	RNA sequencing	HiSeq 2500	Illumina	SRR7779616	SRX4634645	NCBI Sequence Read Archive	SRP159466	https://identifiers.org/ncbi/insdc.sra:SRP159466	Processing of RNA sequencing data	GSE119810	Gene Expression Omnibus	GSE119810	https://identifiers.org/geo:GSE119810	Additional data and metadata	Whole-exome and whole-transcriptome sequencing of canine mammary gland tumors	figshare	doi:10.6084/m9.figshare.c.4543784.v1	https://doi.org/10.6084/m9.figshare.c.4543784.v1	tumor
CMT-210	RNA sequencing	HiSeq 2500	Illumina	SRR7779529	SRX4634732	NCBI Sequence Read Archive	SRP159466	https://identifiers.org/ncbi/insdc.sra:SRP159466	Processing of RNA sequencing data	GSE119810	Gene Expression Omnibus	GSE119810	https://identifiers.org/geo:GSE119810	Additional data and metadata	Whole-exome and whole-transcriptome sequencing of canine mammary gland tumors	figshare	doi:10.6084/m9.figshare.c.4543784.v1	https://doi.org/10.6084/m9.figshare.c.4543784.v1	normal
CMT-210	RNA sequencing	HiSeq 2500	Illumina	SRR7779627	SRX4634634	NCBI Sequence Read Archive	SRP159466	https://identifiers.org/ncbi/insdc.sra:SRP159466	Processing of RNA sequencing data	GSE119810	Gene Expression Omnibus	GSE119810	https://identifiers.org/geo:GSE119810	Additional data and metadata	Whole-exome and whole-transcriptome sequencing of canine mammary gland tumors	figshare	doi:10.6084/m9.figshare.c.4543784.v1	https://doi.org/10.6084/m9.figshare.c.4543784.v1	tumor
CMT-215	RNA sequencing	HiSeq 2500	Illumina	SRR7779628	SRX4634633	NCBI Sequence Read Archive	SRP159466	https://identifiers.org/ncbi/insdc.sra:SRP159466	Processing of RNA sequencing data	GSE119810	Gene Expression Omnibus	GSE119810	https://identifiers.org/geo:GSE119810	Additional data and metadata	Whole-exome and whole-transcriptome sequencing of canine mammary gland tumors	figshare	doi:10.6084/m9.figshare.c.4543784.v1	https://doi.org/10.6084/m9.figshare.c.4543784.v1	tumor
CMT-217	RNA sequencing	HiSeq 2500	Illumina	SRR7779629	SRX4634632	NCBI Sequence Read Archive	SRP159466	https://identifiers.org/ncbi/insdc.sra:SRP159466	Processing of RNA sequencing data	GSE119810	Gene Expression Omnibus	GSE119810	https://identifiers.org/geo:GSE119810	Additional data and metadata	Whole-exome and whole-transcriptome sequencing of canine mammary gland tumors	figshare	doi:10.6084/m9.figshare.c.4543784.v1	https://doi.org/10.6084/m9.figshare.c.4543784.v1	normal
CMT-217	RNA sequencing	HiSeq 2500	Illumina	SRR7779630	SRX4634631	NCBI Sequence Read Archive	SRP159466	https://identifiers.org/ncbi/insdc.sra:SRP159466	Processing of RNA sequencing data	GSE119810	Gene Expression Omnibus	GSE119810	https://identifiers.org/geo:GSE119810	Additional data and metadata	Whole-exome and whole-transcriptome sequencing of canine mammary gland tumors	figshare	doi:10.6084/m9.figshare.c.4543784.v1	https://doi.org/10.6084/m9.figshare.c.4543784.v1	tumor
CMT-227	RNA sequencing	HiSeq 2500	Illumina	SRR7779631	SRX4634630	NCBI Sequence Read Archive	SRP159466	https://identifiers.org/ncbi/insdc.sra:SRP159466	Processing of RNA sequencing data	GSE119810	Gene Expression Omnibus	GSE119810	https://identifiers.org/geo:GSE119810	Additional data and metadata	Whole-exome and whole-transcriptome sequencing of canine mammary gland tumors	figshare	doi:10.6084/m9.figshare.c.4543784.v1	https://doi.org/10.6084/m9.figshare.c.4543784.v1	tumor
CMT-231	RNA sequencing	HiSeq 2500	Illumina	SRR7779632	SRX4634629	NCBI Sequence Read Archive	SRP159466	https://identifiers.org/ncbi/insdc.sra:SRP159466	Processing of RNA sequencing data	GSE119810	Gene Expression Omnibus	GSE119810	https://identifiers.org/geo:GSE119810	Additional data and metadata	Whole-exome and whole-transcriptome sequencing of canine mammary gland tumors	figshare	doi:10.6084/m9.figshare.c.4543784.v1	https://doi.org/10.6084/m9.figshare.c.4543784.v1	normal
CMT-231	RNA sequencing	HiSeq 2500	Illumina	SRR7779510	SRX4634751	NCBI Sequence Read Archive	SRP159466	https://identifiers.org/ncbi/insdc.sra:SRP159466	Processing of RNA sequencing data	GSE119810	Gene Expression Omnibus	GSE119810	https://identifiers.org/geo:GSE119810	Additional data and metadata	Whole-exome and whole-transcriptome sequencing of canine mammary gland tumors	figshare	doi:10.6084/m9.figshare.c.4543784.v1	https://doi.org/10.6084/m9.figshare.c.4543784.v1	tumor
CMT-232	RNA sequencing	HiSeq 2500	Illumina	SRR7779506	SRX4634755	NCBI Sequence Read Archive	SRP159466	https://identifiers.org/ncbi/insdc.sra:SRP159466	Processing of RNA sequencing data	GSE119810	Gene Expression Omnibus	GSE119810	https://identifiers.org/geo:GSE119810	Additional data and metadata	Whole-exome and whole-transcriptome sequencing of canine mammary gland tumors	figshare	doi:10.6084/m9.figshare.c.4543784.v1	https://doi.org/10.6084/m9.figshare.c.4543784.v1	normal
CMT-232	RNA sequencing	HiSeq 2500	Illumina	SRR7779614	SRX4634647	NCBI Sequence Read Archive	SRP159466	https://identifiers.org/ncbi/insdc.sra:SRP159466	Processing of RNA sequencing data	GSE119810	Gene Expression Omnibus	GSE119810	https://identifiers.org/geo:GSE119810	Additional data and metadata	Whole-exome and whole-transcriptome sequencing of canine mammary gland tumors	figshare	doi:10.6084/m9.figshare.c.4543784.v1	https://doi.org/10.6084/m9.figshare.c.4543784.v1	tumor
CMT-233	RNA sequencing	HiSeq 2500	Illumina	SRR7779613	SRX4634648	NCBI Sequence Read Archive	SRP159466	https://identifiers.org/ncbi/insdc.sra:SRP159466	Processing of RNA sequencing data	GSE119810	Gene Expression Omnibus	GSE119810	https://identifiers.org/geo:GSE119810	Additional data and metadata	Whole-exome and whole-transcriptome sequencing of canine mammary gland tumors	figshare	doi:10.6084/m9.figshare.c.4543784.v1	https://doi.org/10.6084/m9.figshare.c.4543784.v1	tumor
CMT-234	RNA sequencing	HiSeq 2500	Illumina	SRR7779612	SRX4634649	NCBI Sequence Read Archive	SRP159466	https://identifiers.org/ncbi/insdc.sra:SRP159466	Processing of RNA sequencing data	GSE119810	Gene Expression Omnibus	GSE119810	https://identifiers.org/geo:GSE119810	Additional data and metadata	Whole-exome and whole-transcriptome sequencing of canine mammary gland tumors	figshare	doi:10.6084/m9.figshare.c.4543784.v1	https://doi.org/10.6084/m9.figshare.c.4543784.v1	tumor
CMT-241	RNA sequencing	HiSeq 2500	Illumina	SRR7779611	SRX4634650	NCBI Sequence Read Archive	SRP159466	https://identifiers.org/ncbi/insdc.sra:SRP159466	Processing of RNA sequencing data	GSE119810	Gene Expression Omnibus	GSE119810	https://identifiers.org/geo:GSE119810	Additional data and metadata	Whole-exome and whole-transcriptome sequencing of canine mammary gland tumors	figshare	doi:10.6084/m9.figshare.c.4543784.v1	https://doi.org/10.6084/m9.figshare.c.4543784.v1	normal
CMT-241	RNA sequencing	HiSeq 2500	Illumina	SRR7779587	SRX4634674	NCBI Sequence Read Archive	SRP159466	https://identifiers.org/ncbi/insdc.sra:SRP159466	Processing of RNA sequencing data	GSE119810	Gene Expression Omnibus	GSE119810	https://identifiers.org/geo:GSE119810	Additional data and metadata	Whole-exome and whole-transcriptome sequencing of canine mammary gland tumors	figshare	doi:10.6084/m9.figshare.c.4543784.v1	https://doi.org/10.6084/m9.figshare.c.4543784.v1	tumor
CMT-242	RNA sequencing	HiSeq 2500	Illumina	SRR7779586	SRX4634675	NCBI Sequence Read Archive	SRP159466	https://identifiers.org/ncbi/insdc.sra:SRP159466	Processing of RNA sequencing data	GSE119810	Gene Expression Omnibus	GSE119810	https://identifiers.org/geo:GSE119810	Additional data and metadata	Whole-exome and whole-transcriptome sequencing of canine mammary gland tumors	figshare	doi:10.6084/m9.figshare.c.4543784.v1	https://doi.org/10.6084/m9.figshare.c.4543784.v1	normal
CMT-242	RNA sequencing	HiSeq 2500	Illumina	SRR7779608	SRX4634653	NCBI Sequence Read Archive	SRP159466	https://identifiers.org/ncbi/insdc.sra:SRP159466	Processing of RNA sequencing data	GSE119810	Gene Expression Omnibus	GSE119810	https://identifiers.org/geo:GSE119810	Additional data and metadata	Whole-exome and whole-transcriptome sequencing of canine mammary gland tumors	figshare	doi:10.6084/m9.figshare.c.4543784.v1	https://doi.org/10.6084/m9.figshare.c.4543784.v1	tumor
CMT-245	RNA sequencing	HiSeq 2500	Illumina	SRR7779607	SRX4634654	NCBI Sequence Read Archive	SRP159466	https://identifiers.org/ncbi/insdc.sra:SRP159466	Processing of RNA sequencing data	GSE119810	Gene Expression Omnibus	GSE119810	https://identifiers.org/geo:GSE119810	Additional data and metadata	Whole-exome and whole-transcriptome sequencing of canine mammary gland tumors	figshare	doi:10.6084/m9.figshare.c.4543784.v1	https://doi.org/10.6084/m9.figshare.c.4543784.v1	tumor
CMT-247	RNA sequencing	HiSeq 2500	Illumina	SRR7779643	SRX4634618	NCBI Sequence Read Archive	SRP159466	https://identifiers.org/ncbi/insdc.sra:SRP159466	Processing of RNA sequencing data	GSE119810	Gene Expression Omnibus	GSE119810	https://identifiers.org/geo:GSE119810	Additional data and metadata	Whole-exome and whole-transcriptome sequencing of canine mammary gland tumors	figshare	doi:10.6084/m9.figshare.c.4543784.v1	https://doi.org/10.6084/m9.figshare.c.4543784.v1	tumor
CMT-250	RNA sequencing	HiSeq 2500	Illumina	SRR7779572	SRX4634689	NCBI Sequence Read Archive	SRP159466	https://identifiers.org/ncbi/insdc.sra:SRP159466	Processing of RNA sequencing data	GSE119810	Gene Expression Omnibus	GSE119810	https://identifiers.org/geo:GSE119810	Additional data and metadata	Whole-exome and whole-transcriptome sequencing of canine mammary gland tumors	figshare	doi:10.6084/m9.figshare.c.4543784.v1	https://doi.org/10.6084/m9.figshare.c.4543784.v1	tumor
CMT-252	RNA sequencing	HiSeq 2500	Illumina	SRR7779486	SRX4634775	NCBI Sequence Read Archive	SRP159466	https://identifiers.org/ncbi/insdc.sra:SRP159466	Processing of RNA sequencing data	GSE119810	Gene Expression Omnibus	GSE119810	https://identifiers.org/geo:GSE119810	Additional data and metadata	Whole-exome and whole-transcriptome sequencing of canine mammary gland tumors	figshare	doi:10.6084/m9.figshare.c.4543784.v1	https://doi.org/10.6084/m9.figshare.c.4543784.v1	tumor
CMT-257	RNA sequencing	HiSeq 2500	Illumina	SRR7779487	SRX4634774	NCBI Sequence Read Archive	SRP159466	https://identifiers.org/ncbi/insdc.sra:SRP159466	Processing of RNA sequencing data	GSE119810	Gene Expression Omnibus	GSE119810	https://identifiers.org/geo:GSE119810	Additional data and metadata	Whole-exome and whole-transcriptome sequencing of canine mammary gland tumors	figshare	doi:10.6084/m9.figshare.c.4543784.v1	https://doi.org/10.6084/m9.figshare.c.4543784.v1	tumor
CMT-259	RNA sequencing	HiSeq 2500	Illumina	SRR7779484	SRX4634777	NCBI Sequence Read Archive	SRP159466	https://identifiers.org/ncbi/insdc.sra:SRP159466	Processing of RNA sequencing data	GSE119810	Gene Expression Omnibus	GSE119810	https://identifiers.org/geo:GSE119810	Additional data and metadata	Whole-exome and whole-transcriptome sequencing of canine mammary gland tumors	figshare	doi:10.6084/m9.figshare.c.4543784.v1	https://doi.org/10.6084/m9.figshare.c.4543784.v1	tumor
CMT-262	RNA sequencing	HiSeq 2500	Illumina	SRR7779485	SRX4634776	NCBI Sequence Read Archive	SRP159466	https://identifiers.org/ncbi/insdc.sra:SRP159466	Processing of RNA sequencing data	GSE119810	Gene Expression Omnibus	GSE119810	https://identifiers.org/geo:GSE119810	Additional data and metadata	Whole-exome and whole-transcriptome sequencing of canine mammary gland tumors	figshare	doi:10.6084/m9.figshare.c.4543784.v1	https://doi.org/10.6084/m9.figshare.c.4543784.v1	tumor
CMT-263	RNA sequencing	HiSeq 2500	Illumina	SRR7779482	SRX4634779	NCBI Sequence Read Archive	SRP159466	https://identifiers.org/ncbi/insdc.sra:SRP159466	Processing of RNA sequencing data	GSE119810	Gene Expression Omnibus	GSE119810	https://identifiers.org/geo:GSE119810	Additional data and metadata	Whole-exome and whole-transcriptome sequencing of canine mammary gland tumors	figshare	doi:10.6084/m9.figshare.c.4543784.v1	https://doi.org/10.6084/m9.figshare.c.4543784.v1	tumor
CMT-271	RNA sequencing	HiSeq 2500	Illumina	SRR7779483	SRX4634778	NCBI Sequence Read Archive	SRP159466	https://identifiers.org/ncbi/insdc.sra:SRP159466	Processing of RNA sequencing data	GSE119810	Gene Expression Omnibus	GSE119810	https://identifiers.org/geo:GSE119810	Additional data and metadata	Whole-exome and whole-transcriptome sequencing of canine mammary gland tumors	figshare	doi:10.6084/m9.figshare.c.4543784.v1	https://doi.org/10.6084/m9.figshare.c.4543784.v1	tumor
CMT-272	RNA sequencing	HiSeq 2500	Illumina	SRR7779480	SRX4634781	NCBI Sequence Read Archive	SRP159466	https://identifiers.org/ncbi/insdc.sra:SRP159466	Processing of RNA sequencing data	GSE119810	Gene Expression Omnibus	GSE119810	https://identifiers.org/geo:GSE119810	Additional data and metadata	Whole-exome and whole-transcriptome sequencing of canine mammary gland tumors	figshare	doi:10.6084/m9.figshare.c.4543784.v1	https://doi.org/10.6084/m9.figshare.c.4543784.v1	normal
CMT-272	RNA sequencing	HiSeq 2500	Illumina	SRR7779481	SRX4634780	NCBI Sequence Read Archive	SRP159466	https://identifiers.org/ncbi/insdc.sra:SRP159466	Processing of RNA sequencing data	GSE119810	Gene Expression Omnibus	GSE119810	https://identifiers.org/geo:GSE119810	Additional data and metadata	Whole-exome and whole-transcriptome sequencing of canine mammary gland tumors	figshare	doi:10.6084/m9.figshare.c.4543784.v1	https://doi.org/10.6084/m9.figshare.c.4543784.v1	tumor
CMT-278	RNA sequencing	HiSeq 2500	Illumina	SRR7779478	SRX4634783	NCBI Sequence Read Archive	SRP159466	https://identifiers.org/ncbi/insdc.sra:SRP159466	Processing of RNA sequencing data	GSE119810	Gene Expression Omnibus	GSE119810	https://identifiers.org/geo:GSE119810	Additional data and metadata	Whole-exome and whole-transcriptome sequencing of canine mammary gland tumors	figshare	doi:10.6084/m9.figshare.c.4543784.v1	https://doi.org/10.6084/m9.figshare.c.4543784.v1	normal
CMT-278	RNA sequencing	HiSeq 2500	Illumina	SRR7779479	SRX4634782	NCBI Sequence Read Archive	SRP159466	https://identifiers.org/ncbi/insdc.sra:SRP159466	Processing of RNA sequencing data	GSE119810	Gene Expression Omnibus	GSE119810	https://identifiers.org/geo:GSE119810	Additional data and metadata	Whole-exome and whole-transcriptome sequencing of canine mammary gland tumors	figshare	doi:10.6084/m9.figshare.c.4543784.v1	https://doi.org/10.6084/m9.figshare.c.4543784.v1	tumor
CMT-290	RNA sequencing	HiSeq 2500	Illumina	SRR7779518	SRX4634743	NCBI Sequence Read Archive	SRP159466	https://identifiers.org/ncbi/insdc.sra:SRP159466	Processing of RNA sequencing data	GSE119810	Gene Expression Omnibus	GSE119810	https://identifiers.org/geo:GSE119810	Additional data and metadata	Whole-exome and whole-transcriptome sequencing of canine mammary gland tumors	figshare	doi:10.6084/m9.figshare.c.4543784.v1	https://doi.org/10.6084/m9.figshare.c.4543784.v1	normal
CMT-290	RNA sequencing	HiSeq 2500	Illumina	SRR7779517	SRX4634744	NCBI Sequence Read Archive	SRP159466	https://identifiers.org/ncbi/insdc.sra:SRP159466	Processing of RNA sequencing data	GSE119810	Gene Expression Omnibus	GSE119810	https://identifiers.org/geo:GSE119810	Additional data and metadata	Whole-exome and whole-transcriptome sequencing of canine mammary gland tumors	figshare	doi:10.6084/m9.figshare.c.4543784.v1	https://doi.org/10.6084/m9.figshare.c.4543784.v1	tumor
CMT-292	RNA sequencing	HiSeq 2500	Illumina	SRR7779520	SRX4634741	NCBI Sequence Read Archive	SRP159466	https://identifiers.org/ncbi/insdc.sra:SRP159466	Processing of RNA sequencing data	GSE119810	Gene Expression Omnibus	GSE119810	https://identifiers.org/geo:GSE119810	Additional data and metadata	Whole-exome and whole-transcriptome sequencing of canine mammary gland tumors	figshare	doi:10.6084/m9.figshare.c.4543784.v1	https://doi.org/10.6084/m9.figshare.c.4543784.v1	normal
CMT-292	RNA sequencing	HiSeq 2500	Illumina	SRR7779519	SRX4634742	NCBI Sequence Read Archive	SRP159466	https://identifiers.org/ncbi/insdc.sra:SRP159466	Processing of RNA sequencing data	GSE119810	Gene Expression Omnibus	GSE119810	https://identifiers.org/geo:GSE119810	Additional data and metadata	Whole-exome and whole-transcriptome sequencing of canine mammary gland tumors	figshare	doi:10.6084/m9.figshare.c.4543784.v1	https://doi.org/10.6084/m9.figshare.c.4543784.v1	tumor
CMT-301	RNA sequencing	HiSeq 2500	Illumina	SRR7779514	SRX4634747	NCBI Sequence Read Archive	SRP159466	https://identifiers.org/ncbi/insdc.sra:SRP159466	Processing of RNA sequencing data	GSE119810	Gene Expression Omnibus	GSE119810	https://identifiers.org/geo:GSE119810	Additional data and metadata	Whole-exome and whole-transcriptome sequencing of canine mammary gland tumors	figshare	doi:10.6084/m9.figshare.c.4543784.v1	https://doi.org/10.6084/m9.figshare.c.4543784.v1	normal
CMT-301	RNA sequencing	HiSeq 2500	Illumina	SRR7779513	SRX4634748	NCBI Sequence Read Archive	SRP159466	https://identifiers.org/ncbi/insdc.sra:SRP159466	Processing of RNA sequencing data	GSE119810	Gene Expression Omnibus	GSE119810	https://identifiers.org/geo:GSE119810	Additional data and metadata	Whole-exome and whole-transcriptome sequencing of canine mammary gland tumors	figshare	doi:10.6084/m9.figshare.c.4543784.v1	https://doi.org/10.6084/m9.figshare.c.4543784.v1	tumor
CMT-306	RNA sequencing	HiSeq 2500	Illumina	SRR7779516	SRX4634745	NCBI Sequence Read Archive	SRP159466	https://identifiers.org/ncbi/insdc.sra:SRP159466	Processing of RNA sequencing data	GSE119810	Gene Expression Omnibus	GSE119810	https://identifiers.org/geo:GSE119810	Additional data and metadata	Whole-exome and whole-transcriptome sequencing of canine mammary gland tumors	figshare	doi:10.6084/m9.figshare.c.4543784.v1	https://doi.org/10.6084/m9.figshare.c.4543784.v1	tumor
CMT-307	RNA sequencing	HiSeq 2500	Illumina	SRR7779515	SRX4634746	NCBI Sequence Read Archive	SRP159466	https://identifiers.org/ncbi/insdc.sra:SRP159466	Processing of RNA sequencing data	GSE119810	Gene Expression Omnibus	GSE119810	https://identifiers.org/geo:GSE119810	Additional data and metadata	Whole-exome and whole-transcriptome sequencing of canine mammary gland tumors	figshare	doi:10.6084/m9.figshare.c.4543784.v1	https://doi.org/10.6084/m9.figshare.c.4543784.v1	tumor
CMT-308	RNA sequencing	HiSeq 2500	Illumina	SRR7779512	SRX4634749	NCBI Sequence Read Archive	SRP159466	https://identifiers.org/ncbi/insdc.sra:SRP159466	Processing of RNA sequencing data	GSE119810	Gene Expression Omnibus	GSE119810	https://identifiers.org/geo:GSE119810	Additional data and metadata	Whole-exome and whole-transcriptome sequencing of canine mammary gland tumors	figshare	doi:10.6084/m9.figshare.c.4543784.v1	https://doi.org/10.6084/m9.figshare.c.4543784.v1	normal
CMT-308	RNA sequencing	HiSeq 2500	Illumina	SRR7779511	SRX4634750	NCBI Sequence Read Archive	SRP159466	https://identifiers.org/ncbi/insdc.sra:SRP159466	Processing of RNA sequencing data	GSE119810	Gene Expression Omnibus	GSE119810	https://identifiers.org/geo:GSE119810	Additional data and metadata	Whole-exome and whole-transcriptome sequencing of canine mammary gland tumors	figshare	doi:10.6084/m9.figshare.c.4543784.v1	https://doi.org/10.6084/m9.figshare.c.4543784.v1	tumor
CMT-317	RNA sequencing	HiSeq 2500	Illumina	SRR7779648	SRX4634613	NCBI Sequence Read Archive	SRP159466	https://identifiers.org/ncbi/insdc.sra:SRP159466	Processing of RNA sequencing data	GSE119810	Gene Expression Omnibus	GSE119810	https://identifiers.org/geo:GSE119810	Additional data and metadata	Whole-exome and whole-transcriptome sequencing of canine mammary gland tumors	figshare	doi:10.6084/m9.figshare.c.4543784.v1	https://doi.org/10.6084/m9.figshare.c.4543784.v1	tumor
CMT-318	RNA sequencing	HiSeq 2500	Illumina	SRR7779649	SRX4634612	NCBI Sequence Read Archive	SRP159466	https://identifiers.org/ncbi/insdc.sra:SRP159466	Processing of RNA sequencing data	GSE119810	Gene Expression Omnibus	GSE119810	https://identifiers.org/geo:GSE119810	Additional data and metadata	Whole-exome and whole-transcriptome sequencing of canine mammary gland tumors	figshare	doi:10.6084/m9.figshare.c.4543784.v1	https://doi.org/10.6084/m9.figshare.c.4543784.v1	tumor
CMT-321	RNA sequencing	HiSeq 2500	Illumina	SRR7779650	SRX4634611	NCBI Sequence Read Archive	SRP159466	https://identifiers.org/ncbi/insdc.sra:SRP159466	Processing of RNA sequencing data	GSE119810	Gene Expression Omnibus	GSE119810	https://identifiers.org/geo:GSE119810	Additional data and metadata	Whole-exome and whole-transcriptome sequencing of canine mammary gland tumors	figshare	doi:10.6084/m9.figshare.c.4543784.v1	https://doi.org/10.6084/m9.figshare.c.4543784.v1	normal
CMT-321	RNA sequencing	HiSeq 2500	Illumina	SRR7779651	SRX4634610	NCBI Sequence Read Archive	SRP159466	https://identifiers.org/ncbi/insdc.sra:SRP159466	Processing of RNA sequencing data	GSE119810	Gene Expression Omnibus	GSE119810	https://identifiers.org/geo:GSE119810	Additional data and metadata	Whole-exome and whole-transcriptome sequencing of canine mammary gland tumors	figshare	doi:10.6084/m9.figshare.c.4543784.v1	https://doi.org/10.6084/m9.figshare.c.4543784.v1	tumor
CMT-332	RNA sequencing	HiSeq 2500	Illumina	SRR7779644	SRX4634617	NCBI Sequence Read Archive	SRP159466	https://identifiers.org/ncbi/insdc.sra:SRP159466	Processing of RNA sequencing data	GSE119810	Gene Expression Omnibus	GSE119810	https://identifiers.org/geo:GSE119810	Additional data and metadata	Whole-exome and whole-transcriptome sequencing of canine mammary gland tumors	figshare	doi:10.6084/m9.figshare.c.4543784.v1	https://doi.org/10.6084/m9.figshare.c.4543784.v1	tumor
CMT-336	RNA sequencing	HiSeq 2500	Illumina	SRR7779645	SRX4634616	NCBI Sequence Read Archive	SRP159466	https://identifiers.org/ncbi/insdc.sra:SRP159466	Processing of RNA sequencing data	GSE119810	Gene Expression Omnibus	GSE119810	https://identifiers.org/geo:GSE119810	Additional data and metadata	Whole-exome and whole-transcriptome sequencing of canine mammary gland tumors	figshare	doi:10.6084/m9.figshare.c.4543784.v1	https://doi.org/10.6084/m9.figshare.c.4543784.v1	tumor
CMT-340	RNA sequencing	HiSeq 2500	Illumina	SRR7779646	SRX4634615	NCBI Sequence Read Archive	SRP159466	https://identifiers.org/ncbi/insdc.sra:SRP159466	Processing of RNA sequencing data	GSE119810	Gene Expression Omnibus	GSE119810	https://identifiers.org/geo:GSE119810	Additional data and metadata	Whole-exome and whole-transcriptome sequencing of canine mammary gland tumors	figshare	doi:10.6084/m9.figshare.c.4543784.v1	https://doi.org/10.6084/m9.figshare.c.4543784.v1	normal
CMT-340	RNA sequencing	HiSeq 2500	Illumina	SRR7779647	SRX4634614	NCBI Sequence Read Archive	SRP159466	https://identifiers.org/ncbi/insdc.sra:SRP159466	Processing of RNA sequencing data	GSE119810	Gene Expression Omnibus	GSE119810	https://identifiers.org/geo:GSE119810	Additional data and metadata	Whole-exome and whole-transcriptome sequencing of canine mammary gland tumors	figshare	doi:10.6084/m9.figshare.c.4543784.v1	https://doi.org/10.6084/m9.figshare.c.4543784.v1	tumor
CMT-344	RNA sequencing	HiSeq 2500	Illumina	SRR7779652	SRX4634609	NCBI Sequence Read Archive	SRP159466	https://identifiers.org/ncbi/insdc.sra:SRP159466	Processing of RNA sequencing data	GSE119810	Gene Expression Omnibus	GSE119810	https://identifiers.org/geo:GSE119810	Additional data and metadata	Whole-exome and whole-transcriptome sequencing of canine mammary gland tumors	figshare	doi:10.6084/m9.figshare.c.4543784.v1	https://doi.org/10.6084/m9.figshare.c.4543784.v1	normal
CMT-344	RNA sequencing	HiSeq 2500	Illumina	SRR7779653	SRX4634608	NCBI Sequence Read Archive	SRP159466	https://identifiers.org/ncbi/insdc.sra:SRP159466	Processing of RNA sequencing data	GSE119810	Gene Expression Omnibus	GSE119810	https://identifiers.org/geo:GSE119810	Additional data and metadata	Whole-exome and whole-transcriptome sequencing of canine mammary gland tumors	figshare	doi:10.6084/m9.figshare.c.4543784.v1	https://doi.org/10.6084/m9.figshare.c.4543784.v1	tumor
CMT-346	RNA sequencing	HiSeq 2500	Illumina	SRR7779675	SRX4634586	NCBI Sequence Read Archive	SRP159466	https://identifiers.org/ncbi/insdc.sra:SRP159466	Processing of RNA sequencing data	GSE119810	Gene Expression Omnibus	GSE119810	https://identifiers.org/geo:GSE119810	Additional data and metadata	Whole-exome and whole-transcriptome sequencing of canine mammary gland tumors	figshare	doi:10.6084/m9.figshare.c.4543784.v1	https://doi.org/10.6084/m9.figshare.c.4543784.v1	tumor
CMT-348	RNA sequencing	HiSeq 2500	Illumina	SRR7779674	SRX4634587	NCBI Sequence Read Archive	SRP159466	https://identifiers.org/ncbi/insdc.sra:SRP159466	Processing of RNA sequencing data	GSE119810	Gene Expression Omnibus	GSE119810	https://identifiers.org/geo:GSE119810	Additional data and metadata	Whole-exome and whole-transcriptome sequencing of canine mammary gland tumors	figshare	doi:10.6084/m9.figshare.c.4543784.v1	https://doi.org/10.6084/m9.figshare.c.4543784.v1	normal
CMT-348	RNA sequencing	HiSeq 2500	Illumina	SRR7779673	SRX4634588	NCBI Sequence Read Archive	SRP159466	https://identifiers.org/ncbi/insdc.sra:SRP159466	Processing of RNA sequencing data	GSE119810	Gene Expression Omnibus	GSE119810	https://identifiers.org/geo:GSE119810	Additional data and metadata	Whole-exome and whole-transcriptome sequencing of canine mammary gland tumors	figshare	doi:10.6084/m9.figshare.c.4543784.v1	https://doi.org/10.6084/m9.figshare.c.4543784.v1	tumor
CMT-351	RNA sequencing	HiSeq 2500	Illumina	SRR7779672	SRX4634589	NCBI Sequence Read Archive	SRP159466	https://identifiers.org/ncbi/insdc.sra:SRP159466	Processing of RNA sequencing data	GSE119810	Gene Expression Omnibus	GSE119810	https://identifiers.org/geo:GSE119810	Additional data and metadata	Whole-exome and whole-transcriptome sequencing of canine mammary gland tumors	figshare	doi:10.6084/m9.figshare.c.4543784.v1	https://doi.org/10.6084/m9.figshare.c.4543784.v1	tumor
CMT-354	RNA sequencing	HiSeq 2500	Illumina	SRR7779679	SRX4634582	NCBI Sequence Read Archive	SRP159466	https://identifiers.org/ncbi/insdc.sra:SRP159466	Processing of RNA sequencing data	GSE119810	Gene Expression Omnibus	GSE119810	https://identifiers.org/geo:GSE119810	Additional data and metadata	Whole-exome and whole-transcriptome sequencing of canine mammary gland tumors	figshare	doi:10.6084/m9.figshare.c.4543784.v1	https://doi.org/10.6084/m9.figshare.c.4543784.v1	tumor
CMT-355	RNA sequencing	HiSeq 2500	Illumina	SRR7779678	SRX4634583	NCBI Sequence Read Archive	SRP159466	https://identifiers.org/ncbi/insdc.sra:SRP159466	Processing of RNA sequencing data	GSE119810	Gene Expression Omnibus	GSE119810	https://identifiers.org/geo:GSE119810	Additional data and metadata	Whole-exome and whole-transcriptome sequencing of canine mammary gland tumors	figshare	doi:10.6084/m9.figshare.c.4543784.v1	https://doi.org/10.6084/m9.figshare.c.4543784.v1	normal
CMT-355	RNA sequencing	HiSeq 2500	Illumina	SRR7779677	SRX4634584	NCBI Sequence Read Archive	SRP159466	https://identifiers.org/ncbi/insdc.sra:SRP159466	Processing of RNA sequencing data	GSE119810	Gene Expression Omnibus	GSE119810	https://identifiers.org/geo:GSE119810	Additional data and metadata	Whole-exome and whole-transcriptome sequencing of canine mammary gland tumors	figshare	doi:10.6084/m9.figshare.c.4543784.v1	https://doi.org/10.6084/m9.figshare.c.4543784.v1	tumor
CMT-360	RNA sequencing	HiSeq 2500	Illumina	SRR7779676	SRX4634585	NCBI Sequence Read Archive	SRP159466	https://identifiers.org/ncbi/insdc.sra:SRP159466	Processing of RNA sequencing data	GSE119810	Gene Expression Omnibus	GSE119810	https://identifiers.org/geo:GSE119810	Additional data and metadata	Whole-exome and whole-transcriptome sequencing of canine mammary gland tumors	figshare	doi:10.6084/m9.figshare.c.4543784.v1	https://doi.org/10.6084/m9.figshare.c.4543784.v1	tumor
CMT-365	RNA sequencing	HiSeq 2500	Illumina	SRR7779681	SRX4634580	NCBI Sequence Read Archive	SRP159466	https://identifiers.org/ncbi/insdc.sra:SRP159466	Processing of RNA sequencing data	GSE119810	Gene Expression Omnibus	GSE119810	https://identifiers.org/geo:GSE119810	Additional data and metadata	Whole-exome and whole-transcriptome sequencing of canine mammary gland tumors	figshare	doi:10.6084/m9.figshare.c.4543784.v1	https://doi.org/10.6084/m9.figshare.c.4543784.v1	tumor
CMT-374	RNA sequencing	HiSeq 2500	Illumina	SRR7779680	SRX4634581	NCBI Sequence Read Archive	SRP159466	https://identifiers.org/ncbi/insdc.sra:SRP159466	Processing of RNA sequencing data	GSE119810	Gene Expression Omnibus	GSE119810	https://identifiers.org/geo:GSE119810	Additional data and metadata	Whole-exome and whole-transcriptome sequencing of canine mammary gland tumors	figshare	doi:10.6084/m9.figshare.c.4543784.v1	https://doi.org/10.6084/m9.figshare.c.4543784.v1	normal
CMT-374	RNA sequencing	HiSeq 2500	Illumina	SRR7779601	SRX4634660	NCBI Sequence Read Archive	SRP159466	https://identifiers.org/ncbi/insdc.sra:SRP159466	Processing of RNA sequencing data	GSE119810	Gene Expression Omnibus	GSE119810	https://identifiers.org/geo:GSE119810	Additional data and metadata	Whole-exome and whole-transcriptome sequencing of canine mammary gland tumors	figshare	doi:10.6084/m9.figshare.c.4543784.v1	https://doi.org/10.6084/m9.figshare.c.4543784.v1	tumor
CMT-377	RNA sequencing	HiSeq 2500	Illumina	SRR7779602	SRX4634659	NCBI Sequence Read Archive	SRP159466	https://identifiers.org/ncbi/insdc.sra:SRP159466	Processing of RNA sequencing data	GSE119810	Gene Expression Omnibus	GSE119810	https://identifiers.org/geo:GSE119810	Additional data and metadata	Whole-exome and whole-transcriptome sequencing of canine mammary gland tumors	figshare	doi:10.6084/m9.figshare.c.4543784.v1	https://doi.org/10.6084/m9.figshare.c.4543784.v1	normal
CMT-377	RNA sequencing	HiSeq 2500	Illumina	SRR7779599	SRX4634662	NCBI Sequence Read Archive	SRP159466	https://identifiers.org/ncbi/insdc.sra:SRP159466	Processing of RNA sequencing data	GSE119810	Gene Expression Omnibus	GSE119810	https://identifiers.org/geo:GSE119810	Additional data and metadata	Whole-exome and whole-transcriptome sequencing of canine mammary gland tumors	figshare	doi:10.6084/m9.figshare.c.4543784.v1	https://doi.org/10.6084/m9.figshare.c.4543784.v1	tumor
CMT-381	RNA sequencing	HiSeq 2500	Illumina	SRR7779600	SRX4634661	NCBI Sequence Read Archive	SRP159466	https://identifiers.org/ncbi/insdc.sra:SRP159466	Processing of RNA sequencing data	GSE119810	Gene Expression Omnibus	GSE119810	https://identifiers.org/geo:GSE119810	Additional data and metadata	Whole-exome and whole-transcriptome sequencing of canine mammary gland tumors	figshare	doi:10.6084/m9.figshare.c.4543784.v1	https://doi.org/10.6084/m9.figshare.c.4543784.v1	tumor
CMT-392	RNA sequencing	HiSeq 2500	Illumina	SRR7779605	SRX4634656	NCBI Sequence Read Archive	SRP159466	https://identifiers.org/ncbi/insdc.sra:SRP159466	Processing of RNA sequencing data	GSE119810	Gene Expression Omnibus	GSE119810	https://identifiers.org/geo:GSE119810	Additional data and metadata	Whole-exome and whole-transcriptome sequencing of canine mammary gland tumors	figshare	doi:10.6084/m9.figshare.c.4543784.v1	https://doi.org/10.6084/m9.figshare.c.4543784.v1	tumor
CMT-400	RNA sequencing	HiSeq 2500	Illumina	SRR7779606	SRX4634655	NCBI Sequence Read Archive	SRP159466	https://identifiers.org/ncbi/insdc.sra:SRP159466	Processing of RNA sequencing data	GSE119810	Gene Expression Omnibus	GSE119810	https://identifiers.org/geo:GSE119810	Additional data and metadata	Whole-exome and whole-transcriptome sequencing of canine mammary gland tumors	figshare	doi:10.6084/m9.figshare.c.4543784.v1	https://doi.org/10.6084/m9.figshare.c.4543784.v1	tumor
CMT-402	RNA sequencing	HiSeq 2500	Illumina	SRR7779603	SRX4634658	NCBI Sequence Read Archive	SRP159466	https://identifiers.org/ncbi/insdc.sra:SRP159466	Processing of RNA sequencing data	GSE119810	Gene Expression Omnibus	GSE119810	https://identifiers.org/geo:GSE119810	Additional data and metadata	Whole-exome and whole-transcriptome sequencing of canine mammary gland tumors	figshare	doi:10.6084/m9.figshare.c.4543784.v1	https://doi.org/10.6084/m9.figshare.c.4543784.v1	tumor
CMT-407	RNA sequencing	HiSeq 2500	Illumina	SRR7779604	SRX4634657	NCBI Sequence Read Archive	SRP159466	https://identifiers.org/ncbi/insdc.sra:SRP159466	Processing of RNA sequencing data	GSE119810	Gene Expression Omnibus	GSE119810	https://identifiers.org/geo:GSE119810	Additional data and metadata	Whole-exome and whole-transcriptome sequencing of canine mammary gland tumors	figshare	doi:10.6084/m9.figshare.c.4543784.v1	https://doi.org/10.6084/m9.figshare.c.4543784.v1	tumor
CMT-414	RNA sequencing	HiSeq 2500	Illumina	SRR7779609	SRX4634652	NCBI Sequence Read Archive	SRP159466	https://identifiers.org/ncbi/insdc.sra:SRP159466	Processing of RNA sequencing data	GSE119810	Gene Expression Omnibus	GSE119810	https://identifiers.org/geo:GSE119810	Additional data and metadata	Whole-exome and whole-transcriptome sequencing of canine mammary gland tumors	figshare	doi:10.6084/m9.figshare.c.4543784.v1	https://doi.org/10.6084/m9.figshare.c.4543784.v1	tumor
CMT-417	RNA sequencing	HiSeq 2500	Illumina	SRR7779610	SRX4634651	NCBI Sequence Read Archive	SRP159466	https://identifiers.org/ncbi/insdc.sra:SRP159466	Processing of RNA sequencing data	GSE119810	Gene Expression Omnibus	GSE119810	https://identifiers.org/geo:GSE119810	Additional data and metadata	Whole-exome and whole-transcriptome sequencing of canine mammary gland tumors	figshare	doi:10.6084/m9.figshare.c.4543784.v1	https://doi.org/10.6084/m9.figshare.c.4543784.v1	normal
CMT-417	RNA sequencing	HiSeq 2500	Illumina	SRR7779618	SRX4634643	NCBI Sequence Read Archive	SRP159466	https://identifiers.org/ncbi/insdc.sra:SRP159466	Processing of RNA sequencing data	GSE119810	Gene Expression Omnibus	GSE119810	https://identifiers.org/geo:GSE119810	Additional data and metadata	Whole-exome and whole-transcriptome sequencing of canine mammary gland tumors	figshare	doi:10.6084/m9.figshare.c.4543784.v1	https://doi.org/10.6084/m9.figshare.c.4543784.v1	tumor
CMT-435	RNA sequencing	HiSeq 2500	Illumina	SRR7779617	SRX4634644	NCBI Sequence Read Archive	SRP159466	https://identifiers.org/ncbi/insdc.sra:SRP159466	Processing of RNA sequencing data	GSE119810	Gene Expression Omnibus	GSE119810	https://identifiers.org/geo:GSE119810	Additional data and metadata	Whole-exome and whole-transcriptome sequencing of canine mammary gland tumors	figshare	doi:10.6084/m9.figshare.c.4543784.v1	https://doi.org/10.6084/m9.figshare.c.4543784.v1	normal
CMT-435	RNA sequencing	HiSeq 2500	Illumina	SRR7779620	SRX4634641	NCBI Sequence Read Archive	SRP159466	https://identifiers.org/ncbi/insdc.sra:SRP159466	Processing of RNA sequencing data	GSE119810	Gene Expression Omnibus	GSE119810	https://identifiers.org/geo:GSE119810	Additional data and metadata	Whole-exome and whole-transcriptome sequencing of canine mammary gland tumors	figshare	doi:10.6084/m9.figshare.c.4543784.v1	https://doi.org/10.6084/m9.figshare.c.4543784.v1	tumor
CMT-436	RNA sequencing	HiSeq 2500	Illumina	SRR7779619	SRX4634642	NCBI Sequence Read Archive	SRP159466	https://identifiers.org/ncbi/insdc.sra:SRP159466	Processing of RNA sequencing data	GSE119810	Gene Expression Omnibus	GSE119810	https://identifiers.org/geo:GSE119810	Additional data and metadata	Whole-exome and whole-transcriptome sequencing of canine mammary gland tumors	figshare	doi:10.6084/m9.figshare.c.4543784.v1	https://doi.org/10.6084/m9.figshare.c.4543784.v1	tumor
CMT-439	RNA sequencing	HiSeq 2500	Illumina	SRR7779622	SRX4634639	NCBI Sequence Read Archive	SRP159466	https://identifiers.org/ncbi/insdc.sra:SRP159466	Processing of RNA sequencing data	GSE119810	Gene Expression Omnibus	GSE119810	https://identifiers.org/geo:GSE119810	Additional data and metadata	Whole-exome and whole-transcriptome sequencing of canine mammary gland tumors	figshare	doi:10.6084/m9.figshare.c.4543784.v1	https://doi.org/10.6084/m9.figshare.c.4543784.v1	normal
CMT-439	RNA sequencing	HiSeq 2500	Illumina	SRR7779621	SRX4634640	NCBI Sequence Read Archive	SRP159466	https://identifiers.org/ncbi/insdc.sra:SRP159466	Processing of RNA sequencing data	GSE119810	Gene Expression Omnibus	GSE119810	https://identifiers.org/geo:GSE119810	Additional data and metadata	Whole-exome and whole-transcriptome sequencing of canine mammary gland tumors	figshare	doi:10.6084/m9.figshare.c.4543784.v1	https://doi.org/10.6084/m9.figshare.c.4543784.v1	tumor
CMT-440	RNA sequencing	HiSeq 2500	Illumina	SRR7779624	SRX4634637	NCBI Sequence Read Archive	SRP159466	https://identifiers.org/ncbi/insdc.sra:SRP159466	Processing of RNA sequencing data	GSE119810	Gene Expression Omnibus	GSE119810	https://identifiers.org/geo:GSE119810	Additional data and metadata	Whole-exome and whole-transcriptome sequencing of canine mammary gland tumors	figshare	doi:10.6084/m9.figshare.c.4543784.v1	https://doi.org/10.6084/m9.figshare.c.4543784.v1	tumor
CMT-442	RNA sequencing	HiSeq 2500	Illumina	SRR7779623	SRX4634638	NCBI Sequence Read Archive	SRP159466	https://identifiers.org/ncbi/insdc.sra:SRP159466	Processing of RNA sequencing data	GSE119810	Gene Expression Omnibus	GSE119810	https://identifiers.org/geo:GSE119810	Additional data and metadata	Whole-exome and whole-transcriptome sequencing of canine mammary gland tumors	figshare	doi:10.6084/m9.figshare.c.4543784.v1	https://doi.org/10.6084/m9.figshare.c.4543784.v1	tumor
CMT-452	RNA sequencing	HiSeq 2500	Illumina	SRR7779626	SRX4634635	NCBI Sequence Read Archive	SRP159466	https://identifiers.org/ncbi/insdc.sra:SRP159466	Processing of RNA sequencing data	GSE119810	Gene Expression Omnibus	GSE119810	https://identifiers.org/geo:GSE119810	Additional data and metadata	Whole-exome and whole-transcriptome sequencing of canine mammary gland tumors	figshare	doi:10.6084/m9.figshare.c.4543784.v1	https://doi.org/10.6084/m9.figshare.c.4543784.v1	tumor
CMT-456	RNA sequencing	HiSeq 2500	Illumina	SRR7779625	SRX4634636	NCBI Sequence Read Archive	SRP159466	https://identifiers.org/ncbi/insdc.sra:SRP159466	Processing of RNA sequencing data	GSE119810	Gene Expression Omnibus	GSE119810	https://identifiers.org/geo:GSE119810	Additional data and metadata	Whole-exome and whole-transcriptome sequencing of canine mammary gland tumors	figshare	doi:10.6084/m9.figshare.c.4543784.v1	https://doi.org/10.6084/m9.figshare.c.4543784.v1	tumor
CMT-458	RNA sequencing	HiSeq 2500	Illumina	SRR7779544	SRX4634717	NCBI Sequence Read Archive	SRP159466	https://identifiers.org/ncbi/insdc.sra:SRP159466	Processing of RNA sequencing data	GSE119810	Gene Expression Omnibus	GSE119810	https://identifiers.org/geo:GSE119810	Additional data and metadata	Whole-exome and whole-transcriptome sequencing of canine mammary gland tumors	figshare	doi:10.6084/m9.figshare.c.4543784.v1	https://doi.org/10.6084/m9.figshare.c.4543784.v1	normal
CMT-458	RNA sequencing	HiSeq 2500	Illumina	SRR7779545	SRX4634716	NCBI Sequence Read Archive	SRP159466	https://identifiers.org/ncbi/insdc.sra:SRP159466	Processing of RNA sequencing data	GSE119810	Gene Expression Omnibus	GSE119810	https://identifiers.org/geo:GSE119810	Additional data and metadata	Whole-exome and whole-transcriptome sequencing of canine mammary gland tumors	figshare	doi:10.6084/m9.figshare.c.4543784.v1	https://doi.org/10.6084/m9.figshare.c.4543784.v1	tumor
CMT-459	RNA sequencing	HiSeq 2500	Illumina	SRR7779546	SRX4634715	NCBI Sequence Read Archive	SRP159466	https://identifiers.org/ncbi/insdc.sra:SRP159466	Processing of RNA sequencing data	GSE119810	Gene Expression Omnibus	GSE119810	https://identifiers.org/geo:GSE119810	Additional data and metadata	Whole-exome and whole-transcriptome sequencing of canine mammary gland tumors	figshare	doi:10.6084/m9.figshare.c.4543784.v1	https://doi.org/10.6084/m9.figshare.c.4543784.v1	tumor
CMT-471	RNA sequencing	HiSeq 2500	Illumina	SRR7779547	SRX4634714	NCBI Sequence Read Archive	SRP159466	https://identifiers.org/ncbi/insdc.sra:SRP159466	Processing of RNA sequencing data	GSE119810	Gene Expression Omnibus	GSE119810	https://identifiers.org/geo:GSE119810	Additional data and metadata	Whole-exome and whole-transcriptome sequencing of canine mammary gland tumors	figshare	doi:10.6084/m9.figshare.c.4543784.v1	https://doi.org/10.6084/m9.figshare.c.4543784.v1	tumor
CMT-476	RNA sequencing	HiSeq 2500	Illumina	SRR7779548	SRX4634713	NCBI Sequence Read Archive	SRP159466	https://identifiers.org/ncbi/insdc.sra:SRP159466	Processing of RNA sequencing data	GSE119810	Gene Expression Omnibus	GSE119810	https://identifiers.org/geo:GSE119810	Additional data and metadata	Whole-exome and whole-transcriptome sequencing of canine mammary gland tumors	figshare	doi:10.6084/m9.figshare.c.4543784.v1	https://doi.org/10.6084/m9.figshare.c.4543784.v1	tumor
CMT-480	RNA sequencing	HiSeq 2500	Illumina	SRR7779549	SRX4634712	NCBI Sequence Read Archive	SRP159466	https://identifiers.org/ncbi/insdc.sra:SRP159466	Processing of RNA sequencing data	GSE119810	Gene Expression Omnibus	GSE119810	https://identifiers.org/geo:GSE119810	Additional data and metadata	Whole-exome and whole-transcriptome sequencing of canine mammary gland tumors	figshare	doi:10.6084/m9.figshare.c.4543784.v1	https://doi.org/10.6084/m9.figshare.c.4543784.v1	normal
CMT-480	RNA sequencing	HiSeq 2500	Illumina	SRR7779550	SRX4634711	NCBI Sequence Read Archive	SRP159466	https://identifiers.org/ncbi/insdc.sra:SRP159466	Processing of RNA sequencing data	GSE119810	Gene Expression Omnibus	GSE119810	https://identifiers.org/geo:GSE119810	Additional data and metadata	Whole-exome and whole-transcriptome sequencing of canine mammary gland tumors	figshare	doi:10.6084/m9.figshare.c.4543784.v1	https://doi.org/10.6084/m9.figshare.c.4543784.v1	tumor
CMT-493	RNA sequencing	HiSeq 2500	Illumina	SRR7779551	SRX4634710	NCBI Sequence Read Archive	SRP159466	https://identifiers.org/ncbi/insdc.sra:SRP159466	Processing of RNA sequencing data	GSE119810	Gene Expression Omnibus	GSE119810	https://identifiers.org/geo:GSE119810	Additional data and metadata	Whole-exome and whole-transcriptome sequencing of canine mammary gland tumors	figshare	doi:10.6084/m9.figshare.c.4543784.v1	https://doi.org/10.6084/m9.figshare.c.4543784.v1	tumor
CMT-495	RNA sequencing	HiSeq 2500	Illumina	SRR7779542	SRX4634719	NCBI Sequence Read Archive	SRP159466	https://identifiers.org/ncbi/insdc.sra:SRP159466	Processing of RNA sequencing data	GSE119810	Gene Expression Omnibus	GSE119810	https://identifiers.org/geo:GSE119810	Additional data and metadata	Whole-exome and whole-transcriptome sequencing of canine mammary gland tumors	figshare	doi:10.6084/m9.figshare.c.4543784.v1	https://doi.org/10.6084/m9.figshare.c.4543784.v1	tumor
CMT-496	RNA sequencing	HiSeq 2500	Illumina	SRR7779543	SRX4634718	NCBI Sequence Read Archive	SRP159466	https://identifiers.org/ncbi/insdc.sra:SRP159466	Processing of RNA sequencing data	GSE119810	Gene Expression Omnibus	GSE119810	https://identifiers.org/geo:GSE119810	Additional data and metadata	Whole-exome and whole-transcriptome sequencing of canine mammary gland tumors	figshare	doi:10.6084/m9.figshare.c.4543784.v1	https://doi.org/10.6084/m9.figshare.c.4543784.v1	tumor
CMT-505	RNA sequencing	HiSeq 2500	Illumina	SRR7779571	SRX4634690	NCBI Sequence Read Archive	SRP159466	https://identifiers.org/ncbi/insdc.sra:SRP159466	Processing of RNA sequencing data	GSE119810	Gene Expression Omnibus	GSE119810	https://identifiers.org/geo:GSE119810	Additional data and metadata	Whole-exome and whole-transcriptome sequencing of canine mammary gland tumors	figshare	doi:10.6084/m9.figshare.c.4543784.v1	https://doi.org/10.6084/m9.figshare.c.4543784.v1	tumor
CMT-522	RNA sequencing	HiSeq 2500	Illumina	SRR7779570	SRX4634691	NCBI Sequence Read Archive	SRP159466	https://identifiers.org/ncbi/insdc.sra:SRP159466	Processing of RNA sequencing data	GSE119810	Gene Expression Omnibus	GSE119810	https://identifiers.org/geo:GSE119810	Additional data and metadata	Whole-exome and whole-transcriptome sequencing of canine mammary gland tumors	figshare	doi:10.6084/m9.figshare.c.4543784.v1	https://doi.org/10.6084/m9.figshare.c.4543784.v1	tumor
CMT-523	RNA sequencing	HiSeq 2500	Illumina	SRR7779569	SRX4634692	NCBI Sequence Read Archive	SRP159466	https://identifiers.org/ncbi/insdc.sra:SRP159466	Processing of RNA sequencing data	GSE119810	Gene Expression Omnibus	GSE119810	https://identifiers.org/geo:GSE119810	Additional data and metadata	Whole-exome and whole-transcriptome sequencing of canine mammary gland tumors	figshare	doi:10.6084/m9.figshare.c.4543784.v1	https://doi.org/10.6084/m9.figshare.c.4543784.v1	normal
CMT-523	RNA sequencing	HiSeq 2500	Illumina	SRR7779568	SRX4634693	NCBI Sequence Read Archive	SRP159466	https://identifiers.org/ncbi/insdc.sra:SRP159466	Processing of RNA sequencing data	GSE119810	Gene Expression Omnibus	GSE119810	https://identifiers.org/geo:GSE119810	Additional data and metadata	Whole-exome and whole-transcriptome sequencing of canine mammary gland tumors	figshare	doi:10.6084/m9.figshare.c.4543784.v1	https://doi.org/10.6084/m9.figshare.c.4543784.v1	tumor
CMT-538	RNA sequencing	HiSeq 2500	Illumina	SRR7779567	SRX4634694	NCBI Sequence Read Archive	SRP159466	https://identifiers.org/ncbi/insdc.sra:SRP159466	Processing of RNA sequencing data	GSE119810	Gene Expression Omnibus	GSE119810	https://identifiers.org/geo:GSE119810	Additional data and metadata	Whole-exome and whole-transcriptome sequencing of canine mammary gland tumors	figshare	doi:10.6084/m9.figshare.c.4543784.v1	https://doi.org/10.6084/m9.figshare.c.4543784.v1	normal
CMT-538	RNA sequencing	HiSeq 2500	Illumina	SRR7779566	SRX4634695	NCBI Sequence Read Archive	SRP159466	https://identifiers.org/ncbi/insdc.sra:SRP159466	Processing of RNA sequencing data	GSE119810	Gene Expression Omnibus	GSE119810	https://identifiers.org/geo:GSE119810	Additional data and metadata	Whole-exome and whole-transcriptome sequencing of canine mammary gland tumors	figshare	doi:10.6084/m9.figshare.c.4543784.v1	https://doi.org/10.6084/m9.figshare.c.4543784.v1	tumor
CMT-577	RNA sequencing	HiSeq 2500	Illumina	SRR7779565	SRX4634696	NCBI Sequence Read Archive	SRP159466	https://identifiers.org/ncbi/insdc.sra:SRP159466	Processing of RNA sequencing data	GSE119810	Gene Expression Omnibus	GSE119810	https://identifiers.org/geo:GSE119810	Additional data and metadata	Whole-exome and whole-transcriptome sequencing of canine mammary gland tumors	figshare	doi:10.6084/m9.figshare.c.4543784.v1	https://doi.org/10.6084/m9.figshare.c.4543784.v1	tumor
CMT-581	RNA sequencing	HiSeq 2500	Illumina	SRR7779564	SRX4634697	NCBI Sequence Read Archive	SRP159466	https://identifiers.org/ncbi/insdc.sra:SRP159466	Processing of RNA sequencing data	GSE119810	Gene Expression Omnibus	GSE119810	https://identifiers.org/geo:GSE119810	Additional data and metadata	Whole-exome and whole-transcriptome sequencing of canine mammary gland tumors	figshare	doi:10.6084/m9.figshare.c.4543784.v1	https://doi.org/10.6084/m9.figshare.c.4543784.v1	normal
CMT-581	RNA sequencing	HiSeq 2500	Illumina	SRR7779574	SRX4634687	NCBI Sequence Read Archive	SRP159466	https://identifiers.org/ncbi/insdc.sra:SRP159466	Processing of RNA sequencing data	GSE119810	Gene Expression Omnibus	GSE119810	https://identifiers.org/geo:GSE119810	Additional data and metadata	Whole-exome and whole-transcriptome sequencing of canine mammary gland tumors	figshare	doi:10.6084/m9.figshare.c.4543784.v1	https://doi.org/10.6084/m9.figshare.c.4543784.v1	tumor
CMT-586	RNA sequencing	HiSeq 2500	Illumina	SRR7779573	SRX4634688	NCBI Sequence Read Archive	SRP159466	https://identifiers.org/ncbi/insdc.sra:SRP159466	Processing of RNA sequencing data	GSE119810	Gene Expression Omnibus	GSE119810	https://identifiers.org/geo:GSE119810	Additional data and metadata	Whole-exome and whole-transcriptome sequencing of canine mammary gland tumors	figshare	doi:10.6084/m9.figshare.c.4543784.v1	https://doi.org/10.6084/m9.figshare.c.4543784.v1	normal
CMT-586	RNA sequencing	HiSeq 2500	Illumina	SRR7779660	SRX4634601	NCBI Sequence Read Archive	SRP159466	https://identifiers.org/ncbi/insdc.sra:SRP159466	Processing of RNA sequencing data	GSE119810	Gene Expression Omnibus	GSE119810	https://identifiers.org/geo:GSE119810	Additional data and metadata	Whole-exome and whole-transcriptome sequencing of canine mammary gland tumors	figshare	doi:10.6084/m9.figshare.c.4543784.v1	https://doi.org/10.6084/m9.figshare.c.4543784.v1	tumor
CMT-603	RNA sequencing	HiSeq 2500	Illumina	SRR7779661	SRX4634600	NCBI Sequence Read Archive	SRP159466	https://identifiers.org/ncbi/insdc.sra:SRP159466	Processing of RNA sequencing data	GSE119810	Gene Expression Omnibus	GSE119810	https://identifiers.org/geo:GSE119810	Additional data and metadata	Whole-exome and whole-transcriptome sequencing of canine mammary gland tumors	figshare	doi:10.6084/m9.figshare.c.4543784.v1	https://doi.org/10.6084/m9.figshare.c.4543784.v1	tumor
CMT-606	RNA sequencing	HiSeq 2500	Illumina	SRR7779658	SRX4634603	NCBI Sequence Read Archive	SRP159466	https://identifiers.org/ncbi/insdc.sra:SRP159466	Processing of RNA sequencing data	GSE119810	Gene Expression Omnibus	GSE119810	https://identifiers.org/geo:GSE119810	Additional data and metadata	Whole-exome and whole-transcriptome sequencing of canine mammary gland tumors	figshare	doi:10.6084/m9.figshare.c.4543784.v1	https://doi.org/10.6084/m9.figshare.c.4543784.v1	normal
CMT-606	RNA sequencing	HiSeq 2500	Illumina	SRR7779659	SRX4634602	NCBI Sequence Read Archive	SRP159466	https://identifiers.org/ncbi/insdc.sra:SRP159466	Processing of RNA sequencing data	GSE119810	Gene Expression Omnibus	GSE119810	https://identifiers.org/geo:GSE119810	Additional data and metadata	Whole-exome and whole-transcriptome sequencing of canine mammary gland tumors	figshare	doi:10.6084/m9.figshare.c.4543784.v1	https://doi.org/10.6084/m9.figshare.c.4543784.v1	tumor
CMT-613	RNA sequencing	HiSeq 2500	Illumina	SRR7779656	SRX4634605	NCBI Sequence Read Archive	SRP159466	https://identifiers.org/ncbi/insdc.sra:SRP159466	Processing of RNA sequencing data	GSE119810	Gene Expression Omnibus	GSE119810	https://identifiers.org/geo:GSE119810	Additional data and metadata	Whole-exome and whole-transcriptome sequencing of canine mammary gland tumors	figshare	doi:10.6084/m9.figshare.c.4543784.v1	https://doi.org/10.6084/m9.figshare.c.4543784.v1	normal
CMT-613	RNA sequencing	HiSeq 2500	Illumina	SRR7779657	SRX4634604	NCBI Sequence Read Archive	SRP159466	https://identifiers.org/ncbi/insdc.sra:SRP159466	Processing of RNA sequencing data	GSE119810	Gene Expression Omnibus	GSE119810	https://identifiers.org/geo:GSE119810	Additional data and metadata	Whole-exome and whole-transcriptome sequencing of canine mammary gland tumors	figshare	doi:10.6084/m9.figshare.c.4543784.v1	https://doi.org/10.6084/m9.figshare.c.4543784.v1	tumor
CMT-632	RNA sequencing	HiSeq 2500	Illumina	SRR7779654	SRX4634607	NCBI Sequence Read Archive	SRP159466	https://identifiers.org/ncbi/insdc.sra:SRP159466	Processing of RNA sequencing data	GSE119810	Gene Expression Omnibus	GSE119810	https://identifiers.org/geo:GSE119810	Additional data and metadata	Whole-exome and whole-transcriptome sequencing of canine mammary gland tumors	figshare	doi:10.6084/m9.figshare.c.4543784.v1	https://doi.org/10.6084/m9.figshare.c.4543784.v1	tumor
CMT-634	RNA sequencing	HiSeq 2500	Illumina	SRR7779655	SRX4634606	NCBI Sequence Read Archive	SRP159466	https://identifiers.org/ncbi/insdc.sra:SRP159466	Processing of RNA sequencing data	GSE119810	Gene Expression Omnibus	GSE119810	https://identifiers.org/geo:GSE119810	Additional data and metadata	Whole-exome and whole-transcriptome sequencing of canine mammary gland tumors	figshare	doi:10.6084/m9.figshare.c.4543784.v1	https://doi.org/10.6084/m9.figshare.c.4543784.v1	tumor
CMT-644	RNA sequencing	HiSeq 2500	Illumina	SRR7779668	SRX4634593	NCBI Sequence Read Archive	SRP159466	https://identifiers.org/ncbi/insdc.sra:SRP159466	Processing of RNA sequencing data	GSE119810	Gene Expression Omnibus	GSE119810	https://identifiers.org/geo:GSE119810	Additional data and metadata	Whole-exome and whole-transcriptome sequencing of canine mammary gland tumors	figshare	doi:10.6084/m9.figshare.c.4543784.v1	https://doi.org/10.6084/m9.figshare.c.4543784.v1	normal
CMT-644	RNA sequencing	HiSeq 2500	Illumina	SRR7779669	SRX4634592	NCBI Sequence Read Archive	SRP159466	https://identifiers.org/ncbi/insdc.sra:SRP159466	Processing of RNA sequencing data	GSE119810	Gene Expression Omnibus	GSE119810	https://identifiers.org/geo:GSE119810	Additional data and metadata	Whole-exome and whole-transcriptome sequencing of canine mammary gland tumors	figshare	doi:10.6084/m9.figshare.c.4543784.v1	https://doi.org/10.6084/m9.figshare.c.4543784.v1	tumor
CMT-651	RNA sequencing	HiSeq 2500	Illumina	SRR7779465	SRX4634796	NCBI Sequence Read Archive	SRP159466	https://identifiers.org/ncbi/insdc.sra:SRP159466	Processing of RNA sequencing data	GSE119810	Gene Expression Omnibus	GSE119810	https://identifiers.org/geo:GSE119810	Additional data and metadata	Whole-exome and whole-transcriptome sequencing of canine mammary gland tumors	figshare	doi:10.6084/m9.figshare.c.4543784.v1	https://doi.org/10.6084/m9.figshare.c.4543784.v1	normal
CMT-651	RNA sequencing	HiSeq 2500	Illumina	SRR7779464	SRX4634797	NCBI Sequence Read Archive	SRP159466	https://identifiers.org/ncbi/insdc.sra:SRP159466	Processing of RNA sequencing data	GSE119810	Gene Expression Omnibus	GSE119810	https://identifiers.org/geo:GSE119810	Additional data and metadata	Whole-exome and whole-transcriptome sequencing of canine mammary gland tumors	figshare	doi:10.6084/m9.figshare.c.4543784.v1	https://doi.org/10.6084/m9.figshare.c.4543784.v1	tumor
CMT-659	RNA sequencing	HiSeq 2500	Illumina	SRR7779467	SRX4634794	NCBI Sequence Read Archive	SRP159466	https://identifiers.org/ncbi/insdc.sra:SRP159466	Processing of RNA sequencing data	GSE119810	Gene Expression Omnibus	GSE119810	https://identifiers.org/geo:GSE119810	Additional data and metadata	Whole-exome and whole-transcriptome sequencing of canine mammary gland tumors	figshare	doi:10.6084/m9.figshare.c.4543784.v1	https://doi.org/10.6084/m9.figshare.c.4543784.v1	tumor
CMT-660	RNA sequencing	HiSeq 2500	Illumina	SRR7779466	SRX4634795	NCBI Sequence Read Archive	SRP159466	https://identifiers.org/ncbi/insdc.sra:SRP159466	Processing of RNA sequencing data	GSE119810	Gene Expression Omnibus	GSE119810	https://identifiers.org/geo:GSE119810	Additional data and metadata	Whole-exome and whole-transcriptome sequencing of canine mammary gland tumors	figshare	doi:10.6084/m9.figshare.c.4543784.v1	https://doi.org/10.6084/m9.figshare.c.4543784.v1	tumor
CMT-667	RNA sequencing	HiSeq 2500	Illumina	SRR7779461	SRX4634800	NCBI Sequence Read Archive	SRP159466	https://identifiers.org/ncbi/insdc.sra:SRP159466	Processing of RNA sequencing data	GSE119810	Gene Expression Omnibus	GSE119810	https://identifiers.org/geo:GSE119810	Additional data and metadata	Whole-exome and whole-transcriptome sequencing of canine mammary gland tumors	figshare	doi:10.6084/m9.figshare.c.4543784.v1	https://doi.org/10.6084/m9.figshare.c.4543784.v1	normal
CMT-667	RNA sequencing	HiSeq 2500	Illumina	SRR7779460	SRX4634801	NCBI Sequence Read Archive	SRP159466	https://identifiers.org/ncbi/insdc.sra:SRP159466	Processing of RNA sequencing data	GSE119810	Gene Expression Omnibus	GSE119810	https://identifiers.org/geo:GSE119810	Additional data and metadata	Whole-exome and whole-transcriptome sequencing of canine mammary gland tumors	figshare	doi:10.6084/m9.figshare.c.4543784.v1	https://doi.org/10.6084/m9.figshare.c.4543784.v1	tumor
CMT-678	RNA sequencing	HiSeq 2500	Illumina	SRR7779463	SRX4634798	NCBI Sequence Read Archive	SRP159466	https://identifiers.org/ncbi/insdc.sra:SRP159466	Processing of RNA sequencing data	GSE119810	Gene Expression Omnibus	GSE119810	https://identifiers.org/geo:GSE119810	Additional data and metadata	Whole-exome and whole-transcriptome sequencing of canine mammary gland tumors	figshare	doi:10.6084/m9.figshare.c.4543784.v1	https://doi.org/10.6084/m9.figshare.c.4543784.v1	normal
CMT-678	RNA sequencing	HiSeq 2500	Illumina	SRR7779462	SRX4634799	NCBI Sequence Read Archive	SRP159466	https://identifiers.org/ncbi/insdc.sra:SRP159466	Processing of RNA sequencing data	GSE119810	Gene Expression Omnibus	GSE119810	https://identifiers.org/geo:GSE119810	Additional data and metadata	Whole-exome and whole-transcriptome sequencing of canine mammary gland tumors	figshare	doi:10.6084/m9.figshare.c.4543784.v1	https://doi.org/10.6084/m9.figshare.c.4543784.v1	tumor
CMT-685	RNA sequencing	HiSeq 2500	Illumina	SRR7779473	SRX4634788	NCBI Sequence Read Archive	SRP159466	https://identifiers.org/ncbi/insdc.sra:SRP159466	Processing of RNA sequencing data	GSE119810	Gene Expression Omnibus	GSE119810	https://identifiers.org/geo:GSE119810	Additional data and metadata	Whole-exome and whole-transcriptome sequencing of canine mammary gland tumors	figshare	doi:10.6084/m9.figshare.c.4543784.v1	https://doi.org/10.6084/m9.figshare.c.4543784.v1	normal
CMT-685	RNA sequencing	HiSeq 2500	Illumina	SRR7779472	SRX4634789	NCBI Sequence Read Archive	SRP159466	https://identifiers.org/ncbi/insdc.sra:SRP159466	Processing of RNA sequencing data	GSE119810	Gene Expression Omnibus	GSE119810	https://identifiers.org/geo:GSE119810	Additional data and metadata	Whole-exome and whole-transcriptome sequencing of canine mammary gland tumors	figshare	doi:10.6084/m9.figshare.c.4543784.v1	https://doi.org/10.6084/m9.figshare.c.4543784.v1	tumor
CMT-686	RNA sequencing	HiSeq 2500	Illumina	SRR7779526	SRX4634735	NCBI Sequence Read Archive	SRP159466	https://identifiers.org/ncbi/insdc.sra:SRP159466	Processing of RNA sequencing data	GSE119810	Gene Expression Omnibus	GSE119810	https://identifiers.org/geo:GSE119810	Additional data and metadata	Whole-exome and whole-transcriptome sequencing of canine mammary gland tumors	figshare	doi:10.6084/m9.figshare.c.4543784.v1	https://doi.org/10.6084/m9.figshare.c.4543784.v1	tumor
CMT-688	RNA sequencing	HiSeq 2500	Illumina	SRR7779525	SRX4634736	NCBI Sequence Read Archive	SRP159466	https://identifiers.org/ncbi/insdc.sra:SRP159466	Processing of RNA sequencing data	GSE119810	Gene Expression Omnibus	GSE119810	https://identifiers.org/geo:GSE119810	Additional data and metadata	Whole-exome and whole-transcriptome sequencing of canine mammary gland tumors	figshare	doi:10.6084/m9.figshare.c.4543784.v1	https://doi.org/10.6084/m9.figshare.c.4543784.v1	normal
CMT-688	RNA sequencing	HiSeq 2500	Illumina	SRR7779528	SRX4634733	NCBI Sequence Read Archive	SRP159466	https://identifiers.org/ncbi/insdc.sra:SRP159466	Processing of RNA sequencing data	GSE119810	Gene Expression Omnibus	GSE119810	https://identifiers.org/geo:GSE119810	Additional data and metadata	Whole-exome and whole-transcriptome sequencing of canine mammary gland tumors	figshare	doi:10.6084/m9.figshare.c.4543784.v1	https://doi.org/10.6084/m9.figshare.c.4543784.v1	tumor
CMT-695	RNA sequencing	HiSeq 2500	Illumina	SRR7779527	SRX4634734	NCBI Sequence Read Archive	SRP159466	https://identifiers.org/ncbi/insdc.sra:SRP159466	Processing of RNA sequencing data	GSE119810	Gene Expression Omnibus	GSE119810	https://identifiers.org/geo:GSE119810	Additional data and metadata	Whole-exome and whole-transcriptome sequencing of canine mammary gland tumors	figshare	doi:10.6084/m9.figshare.c.4543784.v1	https://doi.org/10.6084/m9.figshare.c.4543784.v1	tumor
CMT-719	RNA sequencing	HiSeq 2500	Illumina	SRR7779522	SRX4634739	NCBI Sequence Read Archive	SRP159466	https://identifiers.org/ncbi/insdc.sra:SRP159466	Processing of RNA sequencing data	GSE119810	Gene Expression Omnibus	GSE119810	https://identifiers.org/geo:GSE119810	Additional data and metadata	Whole-exome and whole-transcriptome sequencing of canine mammary gland tumors	figshare	doi:10.6084/m9.figshare.c.4543784.v1	https://doi.org/10.6084/m9.figshare.c.4543784.v1	normal
CMT-719	RNA sequencing	HiSeq 2500	Illumina	SRR7779521	SRX4634740	NCBI Sequence Read Archive	SRP159466	https://identifiers.org/ncbi/insdc.sra:SRP159466	Processing of RNA sequencing data	GSE119810	Gene Expression Omnibus	GSE119810	https://identifiers.org/geo:GSE119810	Additional data and metadata	Whole-exome and whole-transcriptome sequencing of canine mammary gland tumors	figshare	doi:10.6084/m9.figshare.c.4543784.v1	https://doi.org/10.6084/m9.figshare.c.4543784.v1	tumor
CMT-724	RNA sequencing	HiSeq 2500	Illumina	SRR7779524	SRX4634737	NCBI Sequence Read Archive	SRP159466	https://identifiers.org/ncbi/insdc.sra:SRP159466	Processing of RNA sequencing data	GSE119810	Gene Expression Omnibus	GSE119810	https://identifiers.org/geo:GSE119810	Additional data and metadata	Whole-exome and whole-transcriptome sequencing of canine mammary gland tumors	figshare	doi:10.6084/m9.figshare.c.4543784.v1	https://doi.org/10.6084/m9.figshare.c.4543784.v1	normal
CMT-724	RNA sequencing	HiSeq 2500	Illumina	SRR7779523	SRX4634738	NCBI Sequence Read Archive	SRP159466	https://identifiers.org/ncbi/insdc.sra:SRP159466	Processing of RNA sequencing data	GSE119810	Gene Expression Omnibus	GSE119810	https://identifiers.org/geo:GSE119810	Additional data and metadata	Whole-exome and whole-transcriptome sequencing of canine mammary gland tumors	figshare	doi:10.6084/m9.figshare.c.4543784.v1	https://doi.org/10.6084/m9.figshare.c.4543784.v1	tumor
CMT-725	RNA sequencing	HiSeq 2500	Illumina	SRR7779531	SRX4634730	NCBI Sequence Read Archive	SRP159466	https://identifiers.org/ncbi/insdc.sra:SRP159466	Processing of RNA sequencing data	GSE119810	Gene Expression Omnibus	GSE119810	https://identifiers.org/geo:GSE119810	Additional data and metadata	Whole-exome and whole-transcriptome sequencing of canine mammary gland tumors	figshare	doi:10.6084/m9.figshare.c.4543784.v1	https://doi.org/10.6084/m9.figshare.c.4543784.v1	normal
CMT-725	RNA sequencing	HiSeq 2500	Illumina	SRR7779530	SRX4634731	NCBI Sequence Read Archive	SRP159466	https://identifiers.org/ncbi/insdc.sra:SRP159466	Processing of RNA sequencing data	GSE119810	Gene Expression Omnibus	GSE119810	https://identifiers.org/geo:GSE119810	Additional data and metadata	Whole-exome and whole-transcriptome sequencing of canine mammary gland tumors	figshare	doi:10.6084/m9.figshare.c.4543784.v1	https://doi.org/10.6084/m9.figshare.c.4543784.v1	tumor
CMT-730	RNA sequencing	HiSeq 2500	Illumina	SRR7779494	SRX4634767	NCBI Sequence Read Archive	SRP159466	https://identifiers.org/ncbi/insdc.sra:SRP159466	Processing of RNA sequencing data	GSE119810	Gene Expression Omnibus	GSE119810	https://identifiers.org/geo:GSE119810	Additional data and metadata	Whole-exome and whole-transcriptome sequencing of canine mammary gland tumors	figshare	doi:10.6084/m9.figshare.c.4543784.v1	https://doi.org/10.6084/m9.figshare.c.4543784.v1	tumor
CMT-743	RNA sequencing	HiSeq 2500	Illumina	SRR7779495	SRX4634766	NCBI Sequence Read Archive	SRP159466	https://identifiers.org/ncbi/insdc.sra:SRP159466	Processing of RNA sequencing data	GSE119810	Gene Expression Omnibus	GSE119810	https://identifiers.org/geo:GSE119810	Additional data and metadata	Whole-exome and whole-transcriptome sequencing of canine mammary gland tumors	figshare	doi:10.6084/m9.figshare.c.4543784.v1	https://doi.org/10.6084/m9.figshare.c.4543784.v1	normal
CMT-743	RNA sequencing	HiSeq 2500	Illumina	SRR7779492	SRX4634769	NCBI Sequence Read Archive	SRP159466	https://identifiers.org/ncbi/insdc.sra:SRP159466	Processing of RNA sequencing data	GSE119810	Gene Expression Omnibus	GSE119810	https://identifiers.org/geo:GSE119810	Additional data and metadata	Whole-exome and whole-transcriptome sequencing of canine mammary gland tumors	figshare	doi:10.6084/m9.figshare.c.4543784.v1	https://doi.org/10.6084/m9.figshare.c.4543784.v1	tumor
CMT-755	RNA sequencing	HiSeq 2500	Illumina	SRR7779493	SRX4634768	NCBI Sequence Read Archive	SRP159466	https://identifiers.org/ncbi/insdc.sra:SRP159466	Processing of RNA sequencing data	GSE119810	Gene Expression Omnibus	GSE119810	https://identifiers.org/geo:GSE119810	Additional data and metadata	Whole-exome and whole-transcriptome sequencing of canine mammary gland tumors	figshare	doi:10.6084/m9.figshare.c.4543784.v1	https://doi.org/10.6084/m9.figshare.c.4543784.v1	tumor
CMT-756	RNA sequencing	HiSeq 2500	Illumina	SRR7779490	SRX4634771	NCBI Sequence Read Archive	SRP159466	https://identifiers.org/ncbi/insdc.sra:SRP159466	Processing of RNA sequencing data	GSE119810	Gene Expression Omnibus	GSE119810	https://identifiers.org/geo:GSE119810	Additional data and metadata	Whole-exome and whole-transcriptome sequencing of canine mammary gland tumors	figshare	doi:10.6084/m9.figshare.c.4543784.v1	https://doi.org/10.6084/m9.figshare.c.4543784.v1	normal
CMT-756	RNA sequencing	HiSeq 2500	Illumina	SRR7779491	SRX4634770	NCBI Sequence Read Archive	SRP159466	https://identifiers.org/ncbi/insdc.sra:SRP159466	Processing of RNA sequencing data	GSE119810	Gene Expression Omnibus	GSE119810	https://identifiers.org/geo:GSE119810	Additional data and metadata	Whole-exome and whole-transcriptome sequencing of canine mammary gland tumors	figshare	doi:10.6084/m9.figshare.c.4543784.v1	https://doi.org/10.6084/m9.figshare.c.4543784.v1	tumor
CMT-771	RNA sequencing	HiSeq 2500	Illumina	SRR7779488	SRX4634773	NCBI Sequence Read Archive	SRP159466	https://identifiers.org/ncbi/insdc.sra:SRP159466	Processing of RNA sequencing data	GSE119810	Gene Expression Omnibus	GSE119810	https://identifiers.org/geo:GSE119810	Additional data and metadata	Whole-exome and whole-transcriptome sequencing of canine mammary gland tumors	figshare	doi:10.6084/m9.figshare.c.4543784.v1	https://doi.org/10.6084/m9.figshare.c.4543784.v1	tumor
CMT-774	RNA sequencing	HiSeq 2500	Illumina	SRR7779489	SRX4634772	NCBI Sequence Read Archive	SRP159466	https://identifiers.org/ncbi/insdc.sra:SRP159466	Processing of RNA sequencing data	GSE119810	Gene Expression Omnibus	GSE119810	https://identifiers.org/geo:GSE119810	Additional data and metadata	Whole-exome and whole-transcriptome sequencing of canine mammary gland tumors	figshare	doi:10.6084/m9.figshare.c.4543784.v1	https://doi.org/10.6084/m9.figshare.c.4543784.v1	tumor
CMT-776	RNA sequencing	HiSeq 2500	Illumina	SRR7779496	SRX4634765	NCBI Sequence Read Archive	SRP159466	https://identifiers.org/ncbi/insdc.sra:SRP159466	Processing of RNA sequencing data	GSE119810	Gene Expression Omnibus	GSE119810	https://identifiers.org/geo:GSE119810	Additional data and metadata	Whole-exome and whole-transcriptome sequencing of canine mammary gland tumors	figshare	doi:10.6084/m9.figshare.c.4543784.v1	https://doi.org/10.6084/m9.figshare.c.4543784.v1	normal
CMT-776	RNA sequencing	HiSeq 2500	Illumina	SRR7779497	SRX4634764	NCBI Sequence Read Archive	SRP159466	https://identifiers.org/ncbi/insdc.sra:SRP159466	Processing of RNA sequencing data	GSE119810	Gene Expression Omnibus	GSE119810	https://identifiers.org/geo:GSE119810	Additional data and metadata	Whole-exome and whole-transcriptome sequencing of canine mammary gland tumors	figshare	doi:10.6084/m9.figshare.c.4543784.v1	https://doi.org/10.6084/m9.figshare.c.4543784.v1	tumor
CMT-785	RNA sequencing	HiSeq 2500	Illumina	SRR7779671	SRX4634590	NCBI Sequence Read Archive	SRP159466	https://identifiers.org/ncbi/insdc.sra:SRP159466	Processing of RNA sequencing data	GSE119810	Gene Expression Omnibus	GSE119810	https://identifiers.org/geo:GSE119810	Additional data and metadata	Whole-exome and whole-transcriptome sequencing of canine mammary gland tumors	figshare	doi:10.6084/m9.figshare.c.4543784.v1	https://doi.org/10.6084/m9.figshare.c.4543784.v1	normal
CMT-785	RNA sequencing	HiSeq 2500	Illumina	SRR7779670	SRX4634591	NCBI Sequence Read Archive	SRP159466	https://identifiers.org/ncbi/insdc.sra:SRP159466	Processing of RNA sequencing data	GSE119810	Gene Expression Omnibus	GSE119810	https://identifiers.org/geo:GSE119810	Additional data and metadata	Whole-exome and whole-transcriptome sequencing of canine mammary gland tumors	figshare	doi:10.6084/m9.figshare.c.4543784.v1	https://doi.org/10.6084/m9.figshare.c.4543784.v1	tumor
