# Supplementary material for: Whole-exome and whole-transcriptome sequencing of canine mammary gland tumors
Source: Sci Data. 2019 Aug 14;6:147. doi: 10.1038/s41597-019-0149-8 (PMC6694171; doi:10.1038/s41597-019-0149-8)
Supplement: Supplementary file 1 — Download metadata file [file 41597_2019_149_MOESM1_ESM.zip › i_Investigation.txt]

# Investigation File generated for Scientific Data with Investigation File Authoring Tool version 0.1.0 on 31/07/2019 - This metadata file is CC0
ONTOLOGY SOURCE REFERENCE
Term Source Name	NCBITaxon	UBERON	OBI	EFO	PATO	XCO	ERO
Term Source File	http://data.bioontology.org/ontologies/NCBITAXON	http://data.bioontology.org/ontologies/UBERON	http://data.bioontology.org/ontologies/OBI	http://data.bioontology.org/ontologies/EFO	http://data.bioontology.org/ontologies/PATO	http://data.bioontology.org/ontologies/XCO	http://data.bioontology.org/ontologies/ERO
Term Source Version	2016AB	releases/2014-06-15	2014-08-18	3.7.0	unknown	4.18	2013-08-02
Term Source Description	National Center for Biotechnology Information (NCBI) Organismal Classification	Uber Anatomy Ontology	Ontology for Biomedical Investigations	Experimental Factor Ontology	Phenotypic Quality Ontology	Experimental Conditions Ontology	Eagle-I Research Resource Ontology
INVESTIGATION
Investigation Identifier
Investigation Title
Investigation Description
Investigation Submission Date
Investigation Public Release Date
INVESTIGATION PUBLICATIONS
Investigation PubMed ID
Investigation Publication DOI
Investigation Publication Author List
Investigation Publication Title
Investigation Publication Status
Investigation Publication Status Term Accession Number
Investigation Publication Status Term Source REF
INVESTIGATION CONTACTS
Investigation Person Last Name
Investigation Person Mid Initials
Investigation Person First Name
Investigation Person Address
Investigation Person Phone
Investigation Person Fax
Investigation Person Email
Investigation Person Affiliation
Investigation Person Roles
Investigation Person Roles Term Accession Number
Investigation Person Roles Term Source REF
STUDY
Study Identifier	10.1038/s41597-019-0149-8
Study Title	Whole-exome and whole-transcriptome sequencing of canine mammary gland tumors
Study Submission Date	22/11/2018
Study Public Release Date	14/08/2019
Study Description	https://www.nature.com/articles/s41597-019-0149-8
Study File Name	s_Kim586A_study.txt
Comment[Subject Keywords]	""
Comment[Manuscript Licence]	CC BY-4.0
Comment[Experimental Metadata Licence]	CC0
Comment[Supplementary Information File Name]
Comment[Supplementary Information File Type]
Comment[Supplementary Information File URL]
Comment[Data Repository]	NCBI Sequence Read Archive;NCBI Sequence Read Archive;Gene Expression Omnibus;figshare
Comment[Data Record Accession]	SRP159481;SRP159466;GSE119810;doi:10.6084/m9.figshare.c.4543784.v1
Comment[Data Record URI]	https://identifiers.org/ncbi/insdc.sra:SRP159481;https://identifiers.org/ncbi/insdc.sra:SRP159466;https://identifiers.org/geo:GSE119810;https://doi.org/10.6084/m9.figshare.c.4543784.v1
STUDY DESIGN DESCRIPTORS
Study Design Type	disease state design	transcription profiling design	parallel group design
Study Design Type Term Accession Number	OBI:0001293	OBI:0001430	OBI:0500006
Study Design Type Term Source REF	OBI	OBI	OBI
STUDY PUBLICATIONS
Study PubMed ID
Study Publication DOI
Study Publication Author List
Study Publication Title
Study Publication Status
Study Publication Status Term Accession Number
Study Publication Status Term Source REF
STUDY FACTORS
Study Factor Name	breed	age	neuter status	diagnosis	experimental condition
Study Factor Type	breed	age	experimental condition	diagnosis	experimental condition
Study Factor Type Term Accession Number	http://www.ebi.ac.uk/efo/EFO_0005238	PATO:0000011	XCO:0000000	OGMS:0000073	XCO:0000000
Study Factor Type Term Source REF	EFO	PATO	XCO	ERO	XCO
STUDY ASSAYS
Study Assay Measurement Type	transcription profiling assay	exome
Study Assay Measurement Type Term Accession Number	OBI:0000424	http://www.ebi.ac.uk/efo/EFO_0004422
Study Assay Measurement Type Term Source REF	ERO	EFO
Study Assay Technology Type	RNA sequencing	DNA sequencing
Study Assay Technology Type Term Accession Number	ERO:0001658	OBI:0000626
Study Assay Technology Type Term Source REF	ERO	ERO
Study Assay Technology Platform	instrument;manufacturer	instrument;manufacturer
Study Assay File Name	a_Kim586A_rna.txt	a_Kim586A_wes.txt
STUDY PROTOCOLS
Study Protocol Name	Sample collection and preparation	RNA sequencing	Whole exome sequencing	Processing of RNA sequencing data	Additional data and metadata
Study Protocol Type	sample collection protocol	RNA sequencing	DNA sequencing	data transformation	data transformation
Study Protocol Type Term Accession Number	http://www.ebi.ac.uk/efo/EFO_0005518	ERO:0001658	OBI:0000626	OBI:0200000	OBI:0200000
Study Protocol Type Term Source REF	EFO	ERO	ERO	ERO	ERO
Study Protocol Description					
Study Protocol URI	""	""	""	""	""
Study Protocol Version					
Study Protocol Parameters Name	""	instrument;manufacturer	instrument;manufacturer	""	""
Study Protocol Parameters Name Term Accession Number	""	""	""	""	""
Study Protocol Parameters Name Term Source REF	""	""	""	""	""
Study Protocol Components Name	""	""	""	""	""
Study Protocol Components Type	""	""	""	""	""
Study Protocol Components Type Term Accession Number	""	""	""	""	""
Study Protocol Components Type Term Source REF	""	""	""	""	""
STUDY CONTACTS
Study Person Last Name	Kim	Seung	Kim	Park	Lee	Song	Lee	Cheong	Nam	Sur	Kim
Study Person First Name	Ka-Kyung	Byung-Joon	Dohyun	Hee-Myung	Sejoon	Doo-Won	Gunho	Jae-Ho	Hojung	Jung-Hyang	Sangwoo
Study Person Mid Initials
Study Person Email	""	""	""	""	""	""	""	""	hjnam@gist.ac.kr	jsur@konkuk.ac.kr	SWKIM@yuhs.ac
Study Person Phone
Study Person Fax
Study Person Address
Study Person Affiliation	Department of Biomedical Systems Informatics and Brain Korea 21 PLUS Project for Medical Science, Yonsei University College of Medicine, Seoul, 03722, Republic of Korea	Department of Veterinary Pathology, Small Animal Tumor Diagnostic Center, College of Veterinary Medicine, Konkuk University, Seoul, 05029, Republic of Korea	School of Electrical Engineering and Computer Science, Gwangju Institute of Science and Technology (GIST), Gwangju, 61005, Republic of Korea	Department of Veterinary Internal Medicine, College of Veterinary Medicine, Konkuk University, Seoul, 05029, Republic of Korea	Precision Medicine Center, Seoul National University Bundang Hospital, Seongnam, 13620, Republic of Korea	Department of Veterinary Internal Medicine, College of Veterinary Medicine, Konkuk University, Seoul, 05029, Republic of Korea	Graduate Program for Nanomedical Science, Yonsei University, Seoul, 03722, Republic of Korea	Department of Biomedical Systems Informatics and Brain Korea 21 PLUS Project for Medical Science, Yonsei University College of Medicine, Seoul, 03722, Republic of Korea	School of Electrical Engineering and Computer Science, Gwangju Institute of Science and Technology (GIST), Gwangju, 61005, Republic of Korea	Department of Veterinary Pathology, Small Animal Tumor Diagnostic Center, College of Veterinary Medicine, Konkuk University, Seoul, 05029, Republic of Korea	Department of Biomedical Systems Informatics and Brain Korea 21 PLUS Project for Medical Science, Yonsei University College of Medicine, Seoul, 03722, Republic of Korea
Study Person Roles
Study Person Roles Term Accession Number
Study Person Roles Term Source REF
Comment[Study Person ORCID]	""	""	""	""	""	""	""	""	""	""	0000-0001-5356-0827
Comment[Funder]
Comment[FundRef ID]
Comment[Funder Term Source REF]
Comment[Grant Identifier]
